# Supplementary material for: A stable microtubule bundle formed through an orchestrated multistep process controls quiescence exit
Source: eLife. 2024 Mar 25;12:RP89958. doi: 10.7554/eLife.89958 (PMC10963028; doi:10.7554/eLife.89958)
Supplement: Figure 2—figure supplement 1—source data 4. [file elife-89958-fig2-figsupp1-data4.zip]

Archive with 1 entries (1 files):
- Figure 2 Supplemental 1B  Western blot.tif
