# Supplementary material for: A stable microtubule bundle formed through an orchestrated multistep process controls quiescence exit
Source: eLife. 2024 Mar 25;12:RP89958. doi: 10.7554/eLife.89958 (PMC10963028; doi:10.7554/eLife.89958)
Supplement: Figure 3—source data 1. [file elife-89958-fig3-data1.xlsx]

## Sheet: Feuil1
	WT +12h 37°			ndc80-1 +12h 37°			WT +4d 37°			ndc80-1 +4d 37°			WT +5d 25°			ndc80-1 +5d 25°
n=	327	380		384	364		147	197		75	38		332	204		278	210
Mean	0.885878	0.914347		0.503036	0.556019		1.0825	1.24819		0.77576	0.564447		1.41272	1.63374		1.50821	1.53309
SD	0.454803	0.428261		0.215894	0.22642		0.420837	0.413541		0.415848	0.239693		0.650101	0.715521		0.679781	0.607488
T-test	5.72214e-37	3.41323e-40		6.43247e-36	1.09229e-60		7.09903e-07	5.89002e-24		1.57322e-20	1.86148e-38		0.0784992	0.124157		#DIV/0!	#DIV/0!
	data1	data2		data1	data2		data1	data2		data1	data2		data1	data2		data1	data2
	1.35	1.766		0.324	1.004		1.347	2.489		0.36	0.504		1.279	2.516		1.442	1.356
	1.228	1.082		0.458	0.645		1.484	1.361		1.041	0.456		0.94	2.954		1.832	2.25
	1.67	0.868		0.361	0.827		1.397	1.328		0.839	0.361		0.785	2.208		1.112	1.633
	0.581	0.985		0.368	0.349		1.195	2.295		0.892	0.388		0.785	2.99		1.592	1.025
	1.632	0.233		0.493	0.501		1.369	1.99		1.218	1.039		0.133	1.387		1.899	0.728
	0.491	1.033		0.439	0.41		1.487	0.645		1.003	0.408		1.252	2.356		1.918	0.887
	1.297	0.957		0.456	0.479		0.877	1.342		1.183	0.404		1.289	0.935		2.162	2.44
	1.33	1.131		0.376	0.479		0.996	1.145		1.024	0.822		0.368	2.934		2.414	1.068
	1.607	1.047		0.288	0.332		1.29	0.848		0.929	1.224		2.277	1.336		0.537	1.974
	1.621	0.571		0.592	1.082		1.103	1.847		0.38	0.439		1.83	1.102		1.792	2.299
	1.028	0.645		0.297	0.458		1.635	1.853		0.31	0.574		1.56	2.782		2.889	3.023
	1.265	1.226		0.329	0.662		1.405	2.295		0.908	1.224		2.065	1.132		0.798	2.419
	0.94	1.646		0.479	1.05		1.504	1.294		0.26	0.814		1.372	1.356		1.484	0.867
	1.268	0.517		0.276	0.456		1.195	1.72		0.347	0.462		1.916	0.742		2.543	1.288
	1.02	1		0.388	0.602		0.844	1.264		0.532	0.592		1.29	1.209		2.096	1.072
	2.02	0.852		0.424	1.134		1.389	1.48		1.108	0.492		0.462	1.501		1.644	1.677
	0.408	0.798		0.332	0.671		2.68	1.134		1.078	0.194		0.394	2.422		1.069	2.103
	0.62	0.923		0.612	0.456		1.189	1.477		0.645	0.52		1.472	1.815		1.356	1.76
	0.571	1.163		0.424	0.491		1.02	1.643		0.757	0.424		2.032	1.503		2.943	1.93
	1.508	1.298		0.392	0.844		0.62	0.822		0.52	0.635		1.521	1.169		1.101	0.959
	0.725	0.541		0.456	0.324		0.908	1.165		0.908	0.725		0.502	1.355		1.143	1.064
	1.962	1		0.68	0.458		0.537	1.05		0.495	0.368		0.806	1.297		1.38	2.224
	0.541	0.841		0.361	0.424		0.826	1.71		0.572	0.51		2.915	2.161		0.987	0.329
	0.838	0.728		0.319	0.361		1.01	1.05		1.409	0.484		2.05	3.071		1.118	1.037
	0.785	0.635		0.39	0.337		1.806	2.153		1.856	0.549		1.688	1.316		0.859	0.635
	0.935	0.725		0.413	0.593		0.62	0.806		0.715	0.252		0.779	1.3		1.838	1.4
	1.258	0.525		0.529	0.322		0.949	1.169		0.751	0.304		1.112	2.714		1.458	0.847
	0.779	0.356		0.337	0.649		0.551	1.727		1.083	0.419		1.102	2.641		1.441	1.112
	1.024	0.548		0.43	0.476		1.543	0.844		0.782	0.808		0.871	0.635		1	0.962
	1.169	0.581		0.439	0.361		1.346	0.832		0.304	0.361		1.744	1.904		2.234	1.528
	1.227	0.616		0.324	0.347		1.387	1.316		1.395	0.368		0.755	1.795		1.672	0.839
	0.787	1.039		0.368	0.491		1.313	0.791		0.324	0.589		0.525	0.616		1.884	1.214
	1.39	0.922		0.662	0.871		0.868	1.369		1.482	0.653		1.241	1.169		2.44	1.424
	1	1.177		0.226	0.787		0.728	0.563		1.388	0.698		0.873	2.848		2.435	1.802
	0.742	0.924		0.479	0.725		1.326	1.348		0.479	0.894		0.606	3.275		1.693	2.458
	0.399	1.246		0.376	1.098		0.292	1.113		0.439	0.52		2.445	2.277		1.839	1.697
	0.424	0.968		0.439	0.801		1.246	1.061		1.039	0.581		1.256	0.809		0.797	0.886
	0.419	0.868		0.404	0.292		0.725	1.588		1.252	0.39		1.422	1.326		1.469	1.506
	0.516	0.6		0.368	0.683		0.812	0.953		0.439			1.187	1.212		3.34	0.785
	0.252	0.52		0.564	0.388		1.084	1.189		0.581			1.441	1.823		1.593	1.677
	0.958	0.993		0.419	0.434		1.56	1.809		0.343			2.005	0.909		2.944	1.596
	0.602	1.037		0.728	0.368		0.52	1.935		0.571			2.216	1.385		2.645	1.143
	0.944	1.078		0.356	0.476		1	1.195		0.365			0.361	1.126		1.165	1.551
	0.626	1.204		0.47	0.646		0.785	1.305		0.972			2.722	1.292		1.111	1.126
	0.953	2.02		0.47	0.564		1.112	1.644		0.456			1.425	2.651		0.892	0.708
	0.809	0.775		0.555	0.616		1.604	1.065		0.871			0.944	1.963		0.735	1.789
	0.897	0.399		0.551	0.704		2.19	1.825		2.016			1.061	1.905		2.066	0.896
	0.534	0.91		0.343	0.71		1.356	1.673		1.111			0.43	1.119		2.354	2.298
	0.488	0.274		0.456	0.292		1.529	1.234		0.388			0.504	1.548		3.068	2.478
	1.078	0.966		0.517	0.634		0.725	0.759		0.868			1.373	2.201		2.297	2.62
	0.462	0.505		0.491	0.388		0.952	1.573		0.297			1.952	0.904		1.163	0.761
	0.595	1.013		0.453	0.52		0.606	1.189		0.958			1.284	0.731		0.551	1.261
	0.266	0.462		0.894	0.981		1.145	0.821		0.721			1.528	0.653		1.129	1.209
	0.517	0.387		0.343	0.51		2.773	0.966		0.476			0.678	1.959		1.204	1.692
	0.791	0.737		0.318	0.75		1.258	0.913		1.05			1.211	1.01		1.446	1.65
	1.068	0.595		0.976	1.091		0.983	1		0.581			0.996	1.355		1.48	2.837
	1.008	1.368		0.356	0.419		1.088	1.231		0.593			1.905	1.613		3.116	0.745
	1.809	0.769		0.337	0.689		1.197	0.814		0.392			1.764	1.964		1.879	3.271
	0.613	0.735		0.368	0.745		1.463	0.639		0.448			1.484	0.913		3.203	1.776
	0.777	0.742		0.484	0.62		0.838	1.277		0.69			0.589	1.323		0.983	1.343
	0.368	0.949		0.347	0.492		1.458	1.129		0.329			2.165	2.167		2.054	0.896
	0.987	0.552		0.58	0.555		0.355	1.316		0.516			0.671	1.084		2.239	1.677
	1.103	0.557		0.42	0.228		1.064	0.959		1.918			1.342	1.635		1.335	0.912
	1.422	0.653		0.897	0.319		1.096	1.646		0.671			2.352	1.119		1.903	1.291
	2.214	0.462		0.704	0.439		1.061	0.504		0.595			1.163	1.091		0.678	1.454
	0.728	0.665		0.592	0.653		0.873	1.118		1.265			0.93	0.71		0.826	1.952
	0.504	0.541		0.571	0.537		0.798	2.157		0.388			0.949	2.435		0.89	1.581
	1.04	1.549		0.433	0.634		1.095	1.245		0.592			0.78	0.949		1.155	1.163
	0.968	1.123		0.525	0.775		1.491	0.913		0.26			1.367	0.665		2.322	1.821
	1.088	0.52		0.571	1.378		0.547	1.11		0.652			1.235	1.929		2.212	2.59
	1.451	0.433		0.368	0.329		0.479	1.809		0.936			1.761	1.678		1.746	3.266
	1.228	0.419		0.42	0.755		0.419	1.683		0.448			0.343	1.572		1.514	1.662
	0.665	0.501		0.434	0.465		0.801	0.439		0.456			0.894	2.336		1.581	1.097
	0.634	0.563		0.365	0.684		1.369	0.689		0.29			0.6	0.809		0.64	0.976
	0.356	1.025		0.453	0.798		1.612	0.529		1.672			2.645	0.451		2.413	2.601
	0.449	0.745		0.329	0.88		1.098	1.474					0.881	1.437		1.774	1.873
	1.466	0.765		0.504	0.448		0.626	0.549					1.197	1.356		1.749	1.354
	1.246	2.12		0.347	0.485		1.072	1.452					1.888	1.056		0.635	1.455
	1.144	1.189		0.419	0.735		0.43	1.677					0.922	0.873		2.451	1.276
	0.692	1.501		0.318	0.462		1.163	2.052					1.29	0.808		2.163	1.033
	0.614	0.742		0.71	0.361		1.05	1.28					1.491	1.168		1.318	1.156
	0.871	2.066		0.449	0.394		2.326	1.342					0.581	1.591		1.449	1.428
	1.463	0.673		0.755	0.413		1.197	1.033					0.936	1.717		1.451	1.754
	1.256	0.593		0.581	0.953		0.388	0.966					1.111	1.013		0.731	1.126
	0.476	0.936		0.377	0.716		0.993	0.852					2.041	3.261		2.281	1.195
	0.419	0.332		0.492	0.555		0.571	1.284					1.646	0.923		1.612	1.126
	0.399	1.098		0.361	0.484		1.026	1.288					0.924	1.691		1.209	1.528
	0.962	0.549		0.504	0.798		0.904	1.284					1.209	2.277		1.211	1.169
	0.892	1.042		0.593	0.329		0.552	1.316					1.013	1.919		1.802	0.841
	0.949	1.569		0.549	0.525		1.161	0.931					1.512	2.147		1.472	1.932
	1.961	1.697		0.646	0.942		0.937	2.444					0.89	1.809		2.3	0.756
	0.404	1.33		0.505	0.564		0.896	1.194					1.313	0.612		2.114	1.012
	0.399	0.737		0.322	1.065		0.742	1.866					1.326	0.769		1.775	0.765
	0.43	0.613		0.399	0.479		1.018	0.816					0.692	1.438		2.025	1.616
	0.937	0.548		0.388	0.361		1.118	0.838					0.581	3.484		1.487	1.778
	0.684	1.058		0.368	0.501		0.721	1.528					1.012	2.07		1.847	1.948
	1.451	0.563		0.349	0.547		0.942	0.652					0.881	1.049		2.05	1.809
	0.413	1.053		0.465	0.649		1.125	0.52					0.868	1.764		1.123	1.273
	0.806	0.942		0.324	0.433		1.033	1.102					1.165	2.136		1.189	0.584
	2.654	0.413		0.439	1.04		1.825	1.406					0.465	1.172		1.163	2.465
	1.264	1.335		0.322	0.537		1.254	1.422					1.208	0.876		0.78	1.596
	0.962	0.636		0.449	0.413		0.777	1.551					0.894	3.113		1.768	1.291
	1.791	2.252		0.276	1.037		0.646	1.214					0.78	2.606		1.184	2.233
	0.612	0.639		0.465	1.064		0.868	0.584					0.976	2.97		1.948	1.013
	0.356	0.548		0.571	0.75		1.289	1.156					1.269	1.824		2.224	1.995
	2.678	0.434		0.318	0.767		0.887	1.968					1.477	1.239		2.643	1.219
	0.517	0.664		0.319	0.6		0.873	1.344					0.62	1.516		2.7	1.156
	1.462	0.904		0.404	0.529		0.968	1.054					0.816	2.112		2.381	1.04
	1.165	1.361		0.246	0.504		0.944	1.068					0.807	1.604		1.442	2.553
	0.851	0.479		0.41	0.552		1.442	1.771					1.529	3.491		2.678	1.847
	0.774	0.959		0.521	0.488		1.197	0.851					1.297	1.451		1.244	1.518
	0.809	1.049		0.277	0.274		0.78	1.471					1.816	1.644		2.577	1.446
	1.004	0.716		0.304	0.194		0.909	1.437					0.584	0.917		1.189	0.785
	0.465	0.896		0.297	0.434		0.88	1.013					0.807	1.295		0.935	1.985
	1.245	0.549		0.807	0.548		1.304	0.645					0.859	1.004		1.709	0.955
	1.518	0.501		0.277	0.608		1.484	1.449					1.484	0.626		1.897	3.081
	0.52	0.648		0.462	0.692		0.887	1.2					0.541	1.879		1.593	1.648
	0.571	0.408		0.161	0.714		0.39	1.118					1.329	0.355		1.575	1.574
	1.039	1.5		0.404	0.532		0.548	0.983					0.871	2.089		1.614	3.264
	1.71	0.451		0.324	1.136		1.228	0.868					1.746	1.119		0.983	1.367
	1.14	1.597		0.365	0.755		1.096	2.062					2.613	2.451		1.968	1.602
	0.581	0.837		0.41	0.42		0.602	1.627					0.922	0.529		1.165	1.292
	0.485	1.516		0.419	0.479		1.258	1.494					0.449	2.136		0.71	0.68
	1.119	1.058		0.479	0.419		1.163	1.833					1.255	2.748		1.477	1.234
	0.43	0.662		0.388	0.584		0.476	1.2					1.487	1.348		1.613	1.872
	1.551	0.549		0.505	0.62		1.064	1.533					0.521	1.699		1.46	0.94
	1.444	0.68		0.491	0.324		0.737	1.174					0.953	1.774		1.612	0.93
	1.712	0.793		0.43	0.798		1.665	1.001					0.78	1.829		1.256	2.488
	0.365	0.877		0.58	0.465		0.937	0.728					0.658	2.381		1.645	1.776
	0.549	0.337		0.652	0.355		1.614	1.054					1.55	1.245		1.324	2.091
	0.987	1.04		0.434	0.492		1.635	1.879					2.558	1.683		3.428	1.292
	1.11	1.682		0.439	0.69		0.671	0.922					2.151	1.916		1.484	0.456
	0.908	0.413		0.957	0.451		1.108	1.241					0.665	2.4		1.29	0.837
	1.42	0.52		0.439	0.297		1.112	0.865					1.316	0.981		3.613	2.034
	1.091	1.354		0.276	0.555		1.193	0.97					1.183	1.042		1.573	0.868
	0.306	1.708		0.42	0.665		1.432	1.588					0.93	1.042		1.355	1.168
	0.695	1.136		0.439	1.061		1.14	1.163					0.606	1.98		3.107	0.745
	0.841	0.966		0.52	0.785		0.785	1.449					0.775	1.426		2.114	1.054
	1.228	1.387		0.399	0.716		0.737	1.511					0.696	1.141		1.3	1.768
	0.332	1.297		0.276	0.577		1.464	1.114					2.104	1.502		1.361	3.097
	2.206	1.744		0.68	0.698		1.001	1.458					1.937	0.581		2.558	2.952
	1.258	0.653		0.671	0.505		0.549	1.723					0.399	2.103		1.3	2.982
	0.525	0.908		0.525	0.356		0.985	0.812					2.131	2.484		1.013	1.612
	0.822	0.404		0.456	0.408		0.356	1.364					1.449	0.6		2.133	1.848
	0.258	1.056		0.465	0.451		1.66	1.419					0.564	2.02		1.564	1.236
	0.924	1.361		0.465	0.43		1.945	1.678					1.674	0.88		2.128	2.05
	0.62	0.613		0.355	0.936		1.169	1.496					1.158	3.229		0.791	1.484
	0.75	0.735		0.479	0.52			1.4					0.769	1.14		1.163	0.774
	1.102	1.714		0.337	0.571			0.886					0.433	0.996		1.354	1.628
	0.548	0.774		0.589	0.479			1					1.847	1.804		0.822	1.419
	0.62	1.228		0.614	0.439			2.009					1.655	3.166		1.532	1.273
	0.748	0.71		0.43	0.297			1.271					1.644	2.449		1.899	2.488
	0.501	0.917		0.653	0.388			0.844					0.692	2.858		2.062	2.111
	0.692	1.336		0.451	0.966			1.683					0.775	2.872		2.421	1.857
	1.152	0.912		0.493	0.547			1.002					1.271	1.432		1.056	1.745
	0.608	0.678		0.592	0.748			0.707					1.008	1.264		1.918	0.68
	0.584	1.259		0.832	0.368			1.126					0.868	1.296		2.499	1.14
	1.068	1.586		0.439	0.501			0.714					0.868	2.612		1.449	1.385
	0.822	0.745		0.595	0.484			0.861					0.851	1.826		1.2	0.801
	0.848	1.002		0.529	0.258			1.186					0.606	0.894		1.825	1.393
	0.905	0.94		0.504	0.908			1.053					1.575	0.765		0.982	1.415
	0.981	0.871		0.493	0.812			1.566					0.47	1.809		1.316	2.229
	0.798	0.867		0.376	0.492			1.4					0.645	1.848		2.631	1.082
	1.039	0.983		0.484	0.306			1.508					1.697	0.404		3.058	1.548
	0.47	0.394		0.449	0.516			1.53					0.399	1.52		0.918	2.213
	0.571	1.323		0.399	0.484			1.255					0.689	1.239		1.284	0.949
	0.347	1.119		0.94	0.449			0.534					1.53	1.712		1.62	0.97
	0.847	1.084		0.69	0.388			0.94					0.64	1.873		2.892	1.29
	0.826	1.058		0.552	0.361			0.678					0.851	1.925		2.909	2.016
	0.297	0.981		0.704	0.462			0.827					2.052	0.822		0.826	1.118
	1.187	0.769		0.521	0.458			1.391					1.234	1.766		0.993	2.254
	0.529	0.75		0.408	0.377			1.025					1.452	2.784		0.781	0.957
	0.448	0.847		0.332	0.484			0.791					1.197	1.805		1.448	1.313
	0.678	1.645		0.43	0.322			1.432					0.904	2.579		1.485	1.717
	1.002	0.456		1.04	0.485			1.704					1.723	1.457		0.806	1.854
	0.388	1.511		0.488	0.504			1.677					1.047	0.716		0.648	1.073
	0.532	0.698		0.485	0.433			1.264					0.69	1.673		1.802	1.129
	0.258	0.616		1.766	0.361			1.181					1.53	0.404		1.788	1.129
	1.264	0.643		0.581	0.871			1.688					0.896	1.197		1.683	1.89
	0.959	0.356		0.137	0.581			1.734					2.473	1.67		1.644	2.34
	0.894	0.453		0.39	0.673			0.753					2.098	0.465		1.581	2.445
	0.51	1.548		0.857	0.822			1.028					1.097	0.551		0.662	2.533
	0.322	1.994		0.493	0.541			0.377					0.88	1.46		2.472	1.347
	0.827	1.136		0.399	0.484			0.707					0.571	2.183		2.694	1.793
	0.252	0.71		0.424	0.887			0.993					1.517	2.253		2.36	2.302
	0.439	0.419		0.653	1.145			1.025					1.836	1.28		2.011	2.194
	1.018	1.004		0.458	0.996			0.877					1.276	1.878		1.369	1.496
	1.717	1.131		0.318	0.458			1.05					1.264	2.048		2.703	1.305
	0.987	1.028		0.433	0.645			1.356					1.313	1.226		1.158	1.388
	0.742	1.683		0.292	0.266			0.857					1.56	3.232		2.184	1.628
	0.935	0.645		0.525	0.563			0.962					1.98	1.548		1.863	1.322
	0.548	1.391		0.541	0.731			1.256					2.081	0.868		1.551	1.111
	1.529	1.348		0.881	0.413			1.559					0.606	2.062		1.485	1.264
	1.068	0.761		0.29	0.6			1.721					0.652	2.057		2.445	0.571
	0.517	0.626		1.571	0.399			1.613					0.721	0.847		1.762	1.335
	0.319	0.64		0.686	0.39			1.219					1.209	0.649		0.742	0.832
	0.368	1.46		0.413	0.798			0.821					1.512	1.228		2.102	2.193
	1.851	0.361		0.349	0.404								1.442	1.76		1.168	1.053
	0.653	0.753		0.408	0.408								0.692	2.678		1.431	0.844
	1.012	0.451		0.62	0.529								1.771	2.137		0.484	0.923
	0.837	0.368		1.145	0.968								1.76	2.104		0.394	1.254
	0.493	0.485		0.678	0.606								1.058	1.933		1.977	1.496
	0.434	0.623		0.349	0.581								0.797	1.622		2.02	2.076
	2.106	0.653		0.376	0.761								0.806	1.169		2.135	0.696
	1.529	0.871		0.377	0.652								2.144			1.48	1.797
	0.356	0.465		0.277	0.479								1.464			1.336	2.048
	0.318	0.504		0.413	1.208								1.288			3.414	2.202
	0.439	0.349		0.484	0.817								1.558			1.128	1.673
	1.827	1.118		0.451	0.71								3.262			0.822	1.88
	1.05	0.793		0.589	0.484								2.129			1.519	1.688
	0.521	0.839		0.551	0.479								1.432			2.561
	0.931	0.419		0.501	0.216								1.477			2.626
	0.937	0.643		0.361	0.43								0.58			1.446
	1.876	0.529		0.388	0.196								1.354			0.806
	0.448	0.52		0.493	1.529								0.69			1.469
	0.62	0.89		0.479	0.355								1.136			1.332
	0.814	0.673		0.288	0.692								3.291			1.335
	0.652	0.458		0.537	0.479								3.337			0.577
	0.394	2.12		0.51	0.361								3.239			0.857
	0.368	0.319		0.557	0.404								2.322			1.298
	1.622	1.053		0.413	0.488								3.072			0.957
	0.871	2.004		0.41	0.529								1.525			1.119
	0.808	1.026		0.361	0.274								1.847			0.892
	0.779	1.441		0.266	0.419								1.614			1.2
	1.836	0.664		0.329	0.235								1.46			1.045
	0.439	0.488		0.433	0.388								0.983			1.502
	1.227	0.51		0.337	0.413								1.875			0.708
	0.868	0.549		0.376	0.639								1.655			0.347
	0.918	1.004		0.266	0.413								2.418			0.537
	0.88	0.424		0.41	0.684								1.512			0.822
	0.58	0.42		0.377	0.361								1.327			0.735
	0.939	0.194		0.404	0.501								1.442			1.032
	1.114	1.259		0.448	0.451								3.525			1.084
	0.387	1.078		0.376	0.643								1.336			0.812
	0.525	0.529		0.51	0.399								1.472			0.476
	1.695	1.143		0.377	0.258								0.838			0.318
	0.678	1.521		0.349	0.297								1.449			1.428
	1.084	0.767		0.387	0.42								2.56			0.517
	2.019	0.368		0.204	0.52								1.484			2.316
	0.322	1.474		0.462	0.689								0.851			0.707
	0.593	1.563		0.39	0.476								2.379			1.432
	0.665	0.769		0.529	0.517								1.399			0.779
	0.787	1.03		0.361	0.551								1.737			0.837
	0.465	0.529		0.332	0.525								1.737			1.227
	1.3	0.826		0.433	0.606								2.12			0.584
	0.616	1.02		0.521	0.392								1.784			0.451
	1.347	0.88		0.652	0.419								2.235			0.761
	0.465	0.837		0.329	0.589								2.089			0.881
	0.968	0.871		0.404	0.521								1.114			1.231
	0.479	0.616		0.361	0.541								1.156			0.88
	0.456	1.098		0.404	0.349								1.226			0.665
	1.088	1.621		0.365	0.623								1.905			1.018
	0.616	1.294		0.388	0.493								1.866			0.484
	1.189	0.525		0.465	0.753								2.102			1.11
	0.505	0.942		0.785	0.859								1.305			0.645
	0.812	0.564		0.529	0.51								1.165			0.68
	0.39	0.419		0.266	0.595								0.982			1.516
	0.439	0.505		0.361	0.376								2.782			0.68
	1.012	1.48		0.434	0.529								2.004			0.714
	1.875	1.992		0.504	0.673								0.742			1.177
	2.235	1.322		0.361	0.43								1.332			1.174
	0.777	0.297		0.404	0.368								0.537			0.779
	0.465	0.728		0.246	0.368								1.14			1.323
	1.136	0.343		0.274	0.233								2.891			0.838
	1.012	0.78		0.479	0.6								1.512			1.414
	1.039	0.547		0.42	0.337								2.553			0.983
	0.62	1.76		0.29	0.736								1.586			0.816
	0.505	0.987		0.408	0.484								2.057			0.935
	0.439	0.504		1.779	0.589								1.46			1.095
	0.41	1.42		0.745	1.712								1.214			0.931
	0.365	0.614		0.42	0.664								1.3			1.129
	0.868	0.917		0.728	0.549								2.352			0.952
	0.716	1.284		0.774	0.493								1.061			1.197
	0.451	0.347		0.43	0.652								2.432			0.981
	0.479	1.375		0.731	0.525								1.974			0.838
	0.636	1.096		0.839	0.516								1.969			0.532
	0.851	0.904		0.329	0.88								2.449			0.742
	1.008	1.101		0.47	0.129								1.378			0.876
	0.306	1.198		0.505	0.97								1.803
	0.847	1.298		0.377	0.304								1.463
	0.324	0.854		0.288	0.541								1.767
	0.704	0.47		0.877	0.276								1.685
	0.361	1.259		0.623	0.488								1.252
	0.42	1.742		0.816	0.479								1.615
	0.39	0.525		0.646	0.462								2.773
	1.455	0.767		0.413	0.39								2.448
	1.417	0.332		0.491	0.319								1.018
	0.537	0.897		0.376	0.216								0.88
	0.616	0.388		0.581	0.62								2.015
	0.551	0.26		0.551	0.51								2.461
	0.484	0.742		0.404	0.449								1.558
	0.424	1.816		0.288	0.392								1.948
	0.775	1.789		0.297	0.678								1.466
	0.645	2.084		0.774	0.434								1.856
	0.144	1.415		0.678	0.404								2.512
	1.131	1.519		0.608	0.52								1.471
	1.575	1.838		0.43	0.392								2.984
	0.745	0.361		0.332	0.394								2.6
	0.814	0.913		0.868	0.549								1.813
	0.636	1.132		0.288	0.276								1.438
	1.276	1.008		0.433	0.912								2.322
	0.277	1.258		0.276	0.52								2.237
	0.41	0.6		0.252	0.993								1.411
	1.2	0.64		0.361	1.156								2.221
	1.112	0.93		0.797	0.62								0.78
	0.824	1.132		0.525	0.404								1.596
	1.168	0.949		0.548	0.361								0.904
	0.361	2.328		0.419	0.504								1.669
	0.865	0.937		0.322	0.479								1.208
	0.58	0.745		0.277	0.392								2.714
	1.627	0.807		0.848	0.571								2.812
	0.809	1.809		0.623	0.434								2.931
	1.174	1.264		1.336	0.678								1.97
	0.491	1.326		0.29	0.525								2.161
	1.11	1.638		0.479	0.449								1.002
	1.194	0.841		1.508	0.458								2.285
	0.791	2.448		0.753	0.319								1.601
	1.098	0.716		0.504	0.571								0.73
	1.165	0.94		0.653	0.563								2.528
	1.615	0.62		1.119	1.112								1.096
	1.219	0.93		0.413	1.056								1.307
	1.503	1.211		0.752	0.226								1.245
	0.322	1.272		0.324	1.058								1.205
	0.71	1.161		0.433	0.541								1.449
	1.488	0.742		0.857	0.949								0.894
	1.126	0.645		0.439	0.534								1.914
	0.534	0.449		0.616	0.297								0.944
		0.602		0.501	0.493								0.949
		1.053		0.957	0.71								1.797
		1.045		0.557	0.349								1.369
		0.47		0.456	0.595								1.648
		1.344		0.525	0.246								0.844
		0.462		0.931	0.549
		0.388		0.337	0.304
		1.502		0.52	0.448
		1.047		0.549	0.595
		1.884		0.458	0.64
		0.476		0.404	0.592
		0.742		0.777	0.571
		0.329		0.51	0.521
		0.529		0.462	0.274
		0.433		0.376	0.501
		0.643		0.505	0.343
		0.892		0.453	0.434
		0.343		0.42	0.26
		1.749		0.581	0.361
		0.748		1.069	0.753
		0.881		0.449	0.322
		1.186		0.517	0.196
		0.844		0.787	0.458
		0.433		0.68	0.304
		0.453		0.593	0.388
		0.88		0.413	0.388
		1.161		0.955	0.581
		1.265		0.462	0.593
		0.537		0.868	0.337
		0.626		0.777	0.419
		0.742		0.525	0.297
		1.174		0.408	0.62
		1.026		0.419	0.42
		0.89		0.479	0.462
		1.066		1.049	0.349
		0.996		0.288	0.433
		1.004		0.563	0.476
		0.623		0.458
		0.595		0.439
		1.074		1.076
		0.847		0.47
		0.827		0.419
		0.537		0.551
		0.735		0.456
		0.42		0.439
		0.492		0.277
		0.626		0.456
		1.084		0.368
		0.458		0.525
		0.592		0.337
		0.859		0.736
		1.347		0.6
		1.702		0.822
				0.504
				1.047
				0.574
				1.033
