# Supplementary material for: A stable microtubule bundle formed through an orchestrated multistep process controls quiescence exit
Source: eLife. 2024 Mar 25;12:RP89958. doi: 10.7554/eLife.89958 (PMC10963028; doi:10.7554/eLife.89958)
Supplement: Figure 3—source data 2. [file elife-89958-fig3-data2.xlsx]

## Sheet: Feuil1
	WT DMSO			WT DMSO+15min NOC			WT NAPP1 +DMSO			WT NAPP1+15min NOC			ipl1-5as DMSO			ipl1-5as DMSO+15min NOC			ipl1-5as NAPP1+DMSO			ipl1-5as NAPP1+15min NOC
n	300	263		279	205		214	195		203	206		344	193		213	201		297	198		314	227
Mean	1.29099	1.2867		1.31208	1.18066		1.26616	1.40257		1.29847	1.2003		1.2221	1.23368		1.18627	1.31805		0.771899	1.05542		0.753854	0.698093
SD	0.517179	0.501345		0.4494	0.397437		0.510559	0.476534		0.483113	0.393302		0.586021	0.533415		0.579968	0.538895		0.436534	0.506033		0.415754	0.372776
T-test intra	0.920653	#DIV/0!		0.000733146	#DIV/0!		0.00544231	#DIV/0!		0.0248833	#DIV/0!		0.815976	#DIV/0!		0.0170002	#DIV/0!		3.50847e-10	#DIV/0!		0.102591	#DIV/0!
T-test noc	0.599941	0.0110211		0.297987	7.07172e-07		0.507012	5.2355e-06		ND	ND		0.480622	0.119212		5.35335e-17	7.86139e-07		0.60141	4.80962e-15		ND	ND
T-test Na-PP1	0.589082	0.012223		0.753426	0.615001		ND	ND		ND	ND		2.50561e-26	0.000774762		8.52367e-19	2.22576e-34		ND	ND		ND	ND
T-test strain	0.113577	0.282772	#DIV/0!	0.00909516	0.00372852	#DIV/0!	1.33539e-26	1.10695e-11	#DIV/0!	4.15737e-33	3.43316e-35	#DIV/0!	#DIV/0!	#DIV/0!	#DIV/0!	#DIV/0!	#DIV/0!	#DIV/0!	#DIV/0!	#DIV/0!	#DIV/0!	#DIV/0!	#DIV/0!
	Data1	Data2		Data1	Data2		Data1	Data2		Data1	Data2		Data1	Data2		Data1	Data2		Data1	Data2		Data1	Data2
	0.923	1.368		1.338	1.672		2.06	1.891		1.413	1.165		2.976	1.521		1.819	1.487		0.873	1.737		0.439	0.462
	0.673	1.658		1.76	0.868		1.604	1.007		0.737	2.106		2.805	1.948		2.714	1.485		0.551	1.271		0.73	0.537
	1.072	0.844		0.957	1.122		1.002	0.798		1.306	0.806		2.193	0.844		0.731	2.326		1.338	1.096		0.413	0.368
	0.532	1.446		0.658	2.009		1.356	1.888		2.276	1.053		1.582	0.721		1.02	2.318		1.029	0.752		0.297	0.433
	1.432	1.065		2.783	1.737		0.51	0.801		1.553	0.551		1.549	0.959		0.848	1.683		1.069	1.33		0.525	0.801
	1.431	0.689		0.725	1.4		1.592	0.936		1.575	1.091		0.981	1.068		1.542	0.767		0.479	0.525		0.434	0.589
	1.289	1.553		1.026	0.571		0.981	1.302		0.388	1.378		1.788	2.384		0.593	1.39		0.424	0.62		1.208	0.962
	1.852	1.438		1.246	1.539		1.042	0.639		1.133	0.392		2.317	0.623		1.155	1.278		1.517	1.968		2.204	0.555
	1.389	0.908		1.259	1.604		2.229	1.588		1.144	0.612		1.871	1.484		2.057	2.031		0.228	0.42		0.465	0.188
	1.546	1.719		1.471	1.212		0.695	1.884		1.677	1.177		1.893	1.872		1.033	1.775		0.39	1.677		0.859	0.404
	1.294	0.68		0.868	1.521		0.51	1.762		2.093	1.63		1.174	1.593		1.762	1.437		0.962	2.458		0.39	1.457
	1.074	1.791		0.785	1.521		1.186	1.082		1.2	1.803		1.04	2.11		1.158	0.704		0.645	1.612		0.529	0.929
	0.944	1.369		1.004	0.769		1.529	0.949		1.156	1.841		0.959	1.284		2.044	1.432		0.491	1.424		0.492	0.777
	1.37	0.996		0.785	0.714		1.013	1.402		1.02	2.041		0.806	1.46		1.198	1.66		0.484	1.322		1.058	0.306
	1.245	1.367		1.809	1.072		1.971	1.485		1.056	1.448		1.42	1.655		1.013	1.798		1.184	1.826		0.664	0.43
	1.026	2.236		2.29	1.101		0.769	0.64		1.297	1.709		0.453	0.613		0.728	0.584		0.517	1		0.196	0.643
	1.426	0.859		1.533	1.644		1.53	1.805		1.615	0.593		0.433	1.049		0.981	1.984		0.6	1.749		0.204	0.937
	1.635	1.467		2.14	1.072		1.503	1.916		2.466	0.626		0.712	0.968		1.278	1.516		0.983	1.195		0.761	0.521
	1.392	0.957		1.909	1.511		1.118	1.444		1.064	0.924		0.737	1.767		0.985	1.477		0.837	0.774		0.62	0.216
	1.761	1.324		1.33	0.645		1.918	0.742		1.163	1.187		0.966	1.688		0.551	1.485		0.755	1.129		0.51	0.144
	1.158	1.209		0.626	0.532		0.721	0.51		1.033	1.645		1.477	1.276		0.725	2.281		0.439	0.851		1.072	2.181
	1.193	1.084		1.097	0.614		0.716	1.064		0.886	1.553		0.662	1.91		0.549	0.725		0.671	1.209		0.485	1.214
	1.957	1.008		1.042	0.613		0.595	0.949		1.039	1.061		1.494	0.953		0.517	1.737		0.164	1.024		1.129	1.072
	1.98	1.012		1.546	0.652		0.64	1.68		0.985	1.573		1.411	0.767		0.735	1.181		0.408	2.078		1.037	0.505
	1.44	1.108		0.404	0.745		0.851	1.756		1.564	1.98		0.449	0.765		0.75	1.2		0.266	1.02		0.433	1.098
	1.452	1.177		1.368	1.013		1.065	1.804		1.712	0.958		1.378	1.103		1.601	0.595		0.684	1.065		1.519	0.868
	1.143	1.847		1.228	1.348		0.413	1.702		2.324	0.844		0.814	1.744		2.987	0.52		1.573	1.347		0.361	0.274
	1.252	1.62		0.635	1.295		2.569	2.358		1.387	1.428		1.148	0.593		2.266	0.777		0.439	1.393		0.399	1.173
	1.361	1.298		1.866	1.058		1.3	0.949		1.111	1.291		0.987	1.875		1.028	1.824		0.529	0.593		1.276	0.449
	1.05	1.516		0.924	1.163		0.982	1.893		1.729	2.096		1.279	0.851		0.861	2.169		0.968	1.119		0.26	0.626
	0.646	1.231		1.284	0.88		0.51	0.793		0.549	1.174		1.388	1.516		0.332	1.762		0.42	0.581		0.798	0.826
	1.013	1.219		1.673	2.052		1.369	1.169		0.759	0.704		1.082	1.588		0.725	0.785		0.456	1.607		0.71	0.368
	2.052	1.129		2.113	0.949		1.284	0.745		1.872	1.426		2.227	1.261		2.458	1.047		0.505	0.62		1.847	0.329
	1.389	2.08		1.004	0.935		1.367	1.571		1.458	1.369		2.491	1		1.723	1.369		0.595	1.184		0.318	0.775
	2.813	1.884		1.729	1.525		1.567	1.648		1.072	0.97		1.389	0.975		0.68	0.873		0.505	0.9		0.665	0.525
	1.002	1.271		1.857	1.596		0.939	1.356		1.235	1.978		0.541	1.968		0.841	1.369		0.297	0.742		0.929	0.501
	1.04	1.396		0.814	1.532		0.78	0.809		1.781	1.501		2.065	1.86		1.123	1.776		0.356	1.925		1.161	0.595
	0.404	1.028		1.02	0.505		1	1.355		1.413	1.226		1.637	1.29		0.712	1.89		0.671	0.349		1.2	0.871
	0.987	1.118		0.646	1.144		0.777	0.844		1.259	1.573		1.904	0.968		1.028	2.033		1.025	1.834		0.571	0.71
	0.912	1.348		1.875	1.582		1.169	1.143		1.489	1.714		1.241	0.851		0.677	1.937		0.787	0.529		0.653	0.451
	1.387	2.893		1.807	0.708		0.462	0.742		0.521	1.717		0.801	0.968		1.155	1.995		0.361	1.551		1.261	0.69
	1.732	0.88		1.564	1.126		2.113	2.005		1.229	1.369		0.775	0.548		1.084	1.122		0.555	2.224		0.936	0.434
	0.453	0.958		1.318	0.613		0.557	0.707		0.871	1.228		1.002	0.399		0.968	0.349		0.51	0.548		2.386	0.89
	1.76	1.229		1.004	1.446		1.14	1.496		0.752	0.684		2.1	1.284		1.601	0.797		0.258	0.626		0.479	0.643
	1.053	1.469		1.677	1.816		0.306	1.119		1.096	0.52		1.234	0.767		0.492	1.601		0.204	0.493		0.913	0.408
	0.392	0.71		1.217	0.71		0.368	1.335		1.959	0.942		1.449	1.872		0.684	2.132		0.26	0.785		1.316	0.361
	1.952	1.408		1.004	1.395		1.449	1.564		1.575	0.721		1.212	1.788		1.082	2.219		0.42	0.595		0.606	0.665
	0.838	1.161		1.112	1.084		0.563	1.503		1.453	0.94		1.583	1.861		0.448	0.736		2.4	0.557		0.549	0.593
	2.453	1.04		1.876	1.651		2.519	1.297		1.02	1.327		1.494	0.742		0.491	1.361		0.194	1.46		1.112	0.216
	1.964	0.75		1.952	0.612		0.69	0.708		1.316	0.439		1.62	0.949		1.049	0.343		0.324	0.26		1.289	0.43
	1.417	0.975		1.714	0.532		0.721	1.095		1.148	1.14		1.232	0.529		1.532	1.3		0.564	0.322		0.555	0.549
	0.673	1.824		2.255	1.241		1.512	1.929		0.434	0.968		0.645	0.58		1.487	1.211		1.172	0.439		1.14	0.292
	1.165	2.235		1.587	1.532		2.005	1.948		1.129	0.981		2.29	0.517		1.327	0.913		0.777	0.368		1.596	0.824
	0.555	1.48		0.868	1.126		1.133	0.989		0.896	1.039		0.94	0.812		1.405	1		0.252	0.306		0.458	0.322
	1.042	1.94		1.368	0.822		0.966	1.041		1.693	1.026		2.26	1.38		0.62	1.884		0.458	0.388		0.329	0.877
	0.929	1.388		1.54	1.181		1.408	1.341		1.897	0.721		2.064	1.501		1.31	1.995		0.847	1.797		1.072	0.944
	1.739	0.649		2.093	1.88		0.433	0.592		0.521	1.544		1.008	1.187		2.581	1.72		0.306	1.161		0.571	1.422
	1.472	1.348		2.11	1.784		1.072	0.942		1.356	1.01		1.727	1.961		0.42	1.323		0.458	0.653		0.824	0.476
	0.537	0.563		1.942	1.305		0.671	2.069		0.488	0.634		1.725	0.765		0.557	0.913		0.653	1.103		0.571	0.822
	0.387	0.755		1.413	0.759		1.082	1.905		2.269	0.753		1.04	0.745		1.95	2.101		0.462	1.959		0.502	0.871
	0.643	0.847		1.512	0.581		1.01	0.952		2.165	1.775		1.615	1.575		1.125	1.744		0.549	0.861		1.548	0.62
	1.165	1.405		1.999	0.841		1.48	1.682		1.228	1.025		1.096	1.241		0.592	1.356		1.232	0.968		0.908	1.128
	0.708	1.134		1.169	1.197		1.265	1.462		1.746	1.569		1.638	0.683		1.145	1.091		0.837	1.204		0.392	1.197
	1.156	0.756		1.33	0.935		1.693	1.002		1.645	1.129		1.246	0.525		1.543	0.439		0.623	1.474		0.516	0.492
	0.75	0.616		1.111	1.029		0.68	1.71		1.326	1.256		1.396	1.416		0.648	1.184		0.368	1.442		0.525	0.349
	1.11	1.42		1.71	1.388		1.42	1.399		1.644	1.298		0.646	0.616		1.091	1.348		0.731	0.861		0.643	0.564
	1.154	1.194		0.541	1.451		0.728	1.628		1.221	1.252		0.975	0.51		1.697	1.01		0.404	1.169		0.777	0.516
	1.163	0.516		1.002	1.665		1.351	0.887		1.471	1.489		1.474	0.981		0.949	1.235		0.829	1.484		0.574	0.614
	1.133	1.553		1.306	1.604		1.442	0.616		1.177	1.074		1.491	0.548		0.737	0.896		0.841	0.228		0.361	0.485
	0.917	1.072		1.638	1.677		1.792	1.064		1.618	0.871		0.737	2.031		0.571	2.365		0.785	1.104		0.707	1.163
	1.437	1.587		1.145	1.431		1.209	0.892		0.94	1.04		0.484	1.392		0.844	1.843		0.593	0.812		0.434	0.645
	0.775	0.714		0.593	1.575		2.186	1.082		1.122	1.002		1.189	0.491		2.453	1.38		0.765	1.197		0.419	0.643
	1.141	1.446		1.623	1.63		0.844	1.14		0.949	1.136		1.335	1.54		1.033	1.491		0.196	0.476		2.101	0.581
	1.987	1.683		2.292	1.613		0.589	1.065		1.056	0.968		0.39	0.745		1.571	1.766		0.42	0.785		1.114	0.555
	1.543	1.285		1.194	0.908		0.937	0.838		1.072	0.742		2.032	1.241		1.053	0.806		0.306	0.347		0.548	0.537
	1.863	1.415		1.3	1.393		1.819	1.415		1.437	1.474		1.119	0.725		1.768	1.045		0.42	1.506		1.644	0.648
	1.599	1.904		1.411	1.194		1.557	2.13		1.559	1.008		2.12	1.88		0.714	0.752		0.462	2.222		1.859	0.451
	2.005	0.62		0.725	0.9		1.516	1.98		1.444	0.394		1.3	1.302		0.88	1.511		0.712	0.841		0.649	1.645
	0.563	1.148		1.217	1.645		1.217	1.675		0.595	0.52		1.437	1.161		1.33	0.897		0.742	0.968		1.05	0.574
	2.407	0.439		1.746	1.795		0.939	1.466		0.993	1.284		0.434	0.6		0.854	2.009		0.188	1.91		0.731	0.626
	1.004	0.52		0.865	0.686		1.892	1.612		1.328	1.125		0.453	1.918		1.195	0.683		0.51	1.591		1.356	0.456
	1.264	0.908		0.955	0.491		1.235	1.144		1.437	1.189		1.169	0.876		1.372	0.824		0.337	0.975		0.485	1.372
	1.449	1.259		1.254	1.258		1.688	1.05		1.419	1.638		1.328	1.05		1.097	1.241		0.737	1.316		0.529	0.419
	1.612	0.626		1.387	1.197		1.097	1.607		1.949	1.165		0.716	1.737		1.669	1.072		0.329	2.05		0.696	0.349
	1	1.078		1.419	1.14		0.832	1.581		0.91	0.525		1.3	0.886		1.151	0.918		0.388	1.792		0.408	1.351
	1.818	0.692		1.469	1.145		0.937	2.198		2.848	0.52		0.966	0.912		1.068	1.797		1.064	0.981		0.41	1.01
	0.698	1.936		0.94	0.89		1.587	1.324		2.441	1.226		1.195	0.923		1.438	1.995		0.859	0.448		0.47	1.013
	2.611	1.452		1.453	0.608		1.241	1.177		1.961	1.46		1.189	2.189		1.601	0.399		0.555	0.93		0.491	0.413
	1.675	1.31		1.419	0.42		1.717	2.583		2.269	1.361		1.209	0.645		0.462	0.476		0.71	1.302		0.97	1.677
	0.593	1.037		1.748	1.607		1.904	2.212		1.316	1.296		1.268	1.593		1.134	0.62		1.323	1.05		0.664	0.949
	0.785	0.779		1.256	0.904		2	2.062		0.555	1.2		0.822	1.358		1.619	1.118		0.297	0.332		0.761	1.214
	1.097	1.118		1.187	0.413		1.512	0.979		0.742	1.776		1.462	1.151		0.563	1.359		0.844	0.58		0.807	0.584
	1.573	0.996		1.385	1.323		1.151	1.385		1.781	0.935		2.387	0.623		0.602	1.245		0.392	0.634		0.824	0.689
	0.39	1.269		1.072	1.276		1.496	1.204		1.267	0.838		0.458	2.187		1.277	1.477		0.387	1.025		0.877	0.683
	1.209	1.56		0.959	0.949		1.914	1.032		1.081	1.284		0.652	1.156		0.728	1.642		0.851	0.616		0.52	0.476
	1.169	1.612		0.923	1.575		1.809	1.316		1.477	1.489		1.29	1.448		0.94	1.336		1.169	0.434		0.64	1.776
	1.033	0.865		1.278	1.254		1.342	0.959		0.465	1.48		1.335	0.897		1.212	0.892		0.547	0.929		0.908	0.399
	0.479	1.197		1.42	1.195		2.127	2.568		0.47	0.987		1.278	1.76		1.948	1.766		0.399	1.361		0.653	0.643
	1.402	1.575		1.833	1.369		1.255	1.155		1.578	1.506		1.451	1.145		0.808	1.342		1.228	0.745		0.458	0.949
	0.949	2.02		1.297	1.053		1.091	0.968		1.012	1.163		1.02	0.584		0.349	2.652		1.356	0.616		0.549	0.549
	0.64	1.697		0.968	1.489		2.174	1.02		2.116	0.917		1.739	2.174		1.574	2.409		0.742	2.181		0.837	0.404
	1.145	1.032		0.859	0.549		1.571	1.163		1.184	0.871		1.074	0.868		1.8	1.582		0.355	1.306		0.574	0.485
	0.595	0.761		0.787	1.463		1.072	1.601		1.839	1.008		1.82	0.767		1.51	1.717		0.809	1.499		1.125	0.388
	0.97	1.076		0.678	1.184		0.981	1.485		1.484	1.033		1.994	0.924		2.274	1.101		0.39	0.652		0.525	0.252
	1.209	1.183		1.269	0.759		2.101	1.583		0.52	1.862		1.564	1.754		1.14	1.227		0.753	0.593		0.636	0.424
	2.065	1.341		0.975	1.676		2.254	0.797		0.897	1.699		1.627	1.025		0.322	1.487		0.769	0.949		0.521	0.735
	0.993	0.774		1.123	0.931		1.114	1.065		1.904	1.123		2.079	1.378		0.689	1.89		0.404	1.112		0.288	0.343
	1.039	0.807		1.228	1.582		1.592	1.802		1.53	1.226		1.296	0.62		0.958	1.066		0.829	1.02		0.47	0.462
	1.581	0.755		0.662	1.058		0.549	0.981		0.962	1.335		1.298	0.761		0.809	1.298		0.365	1.781		0.419	2.156
	0.525	0.677		1.326	1.05		1.768	1.676		0.837	1.14		1.033	1.358		1.234	1.078		0.521	0.492		1.235	0.822
	1.91	0.52		0.935	0.742		1.364	1.593		1.501	1.232		1.453	1.132		1.335	0.419		0.626	0.665		1.108	0.516
	1.477	0.228		0.349	0.424		1.03	1.356		1.095	1.354		2.947	2.308		1.228	1.62		0.408	0.649		0.923	1.091
	0.387	0.492		1.44	0.684		2.417	1.306		0.793	0.985		1.548	1.854		0.968	0.392		0.42	0.801		0.649	0.6
	1.267	1.425		1.807	1.46		0.868	1.488		1.371	1.336		1.072	0.774		1.575	0.322		0.664	0.548		0.909	0.532
	0.725	1.14		1.364	0.952		0.913	1.4		1.307	1.341		0.735	0.456		0.581	1.771		1.01	0.41		2.007	0.801
	0.905	1.145		1.326	1.354		1.316	1.746		1.71	1.31		2.568	0.949		0.574	2.296		0.571	1.469		0.779	0.563
	1.151	2.054		1.816	1.637		1.096	1.444		0.824	1.717		0.695	1.2		0.97	1.324		0.635	1.156		0.589	0.826
	0.735	1.068		2.174	1.28		0.814	1.259		1.375	1.371		0.549	1.228		0.769	0.761		1.072	0.571		1.219	0.347
	1.533	1.163		0.636	2.645		0.424	1.212		1.803	1.76		0.841	1.683		0.462	0.9		0.571	0.216		0.684	0.42
	1.344	1.156		1.791	0.93		2.02	1.28		1.219	0.808		0.707	1.533		2.138	1.372		0.419	0.935		1.045	0.584
	1.271	1.612		1.575	2.024		1.069	1.327		1.297	1.029		0.88	1.082		1.655	0.479		0.547	0.913		0.493	0.51
	1.472	1.284		1.029	1.212		1.573	2.085		1.449	1.388		1.097	1.252		2.197	0.868		0.439	1.341		0.959	1.041
	1.788	0.785		0.847	1.224		1.252	2.588		1.335	0.551		2.316	1.494		1.143	1.369		1.073	0.684		0.534	0.753
	0.816	0.525		1.372	1.112		1.417	1.631		2.031	1.553		0.465	1.163		0.861	0.297		0.626	0.937		0.448	0.955
	1.324	1.084		1.261	0.737		0.616	1.501		0.807	1.991		1.245	0.881		1.29	2.534		0.39	0.852		0.616	0.765
	0.51	1.484		1.385	1.588		0.959	1.112		1.163	1.098		1.351	0.985		2.157	2.173		0.456	0.976		1.204	0.822
	0.288	1.457		1.833	0.824		0.781	1.37		1.096	1.575		0.88	1.289		1.224	1.228		0.689	0.589		0.735	1.013
	1.004	2.283		1.755	0.917		1.076	1.277		1.378	1.491		1.484	1.354		1.122	0.52		0.581	2.04		0.394	0.953
	1.277	1.521		0.714	1.169		1.058	1.503		1.717	0.937		0.643	0.865		1.148	1.008		0.636	0.62		0.318	0.563
	1.144	1.682		1.484	0.839		1.736	1.768		1.69	0.646		1.205	2.102		1.623	0.816		0.812	1.217		0.97	2.091
	1.697	1.289		0.765	0.635		1.254	1.528		1.002	1.129		2.337	1.764		0.781	0.94		0.589	1.326		1.144	0.404
	1.752	1.484		1.037	1.756		1.361	1.725		1.56	0.868		1.809	1.601		0.361	1.186		0.698	0.871		0.871	1.002
	1.194	1.688		0.634	0.686		1.177	2.089		1.432	1.212		2.019	0.465		0.517	1.14		1.252	0.658		0.388	0.71
	1.409	1.208		1.987	1.742		0.491	1.103		0.844	1.575		1.279	1.125		0.589	1.864		1.413	0.683		0.502	0.39
	1.432	1.29		1.797	0.851		1.875	1.261		0.777	1.92		1.183	1.551		1.133	1.356		0.957	0.798		0.652	0.612
	1.645	1		1.356	1.387		1.047	1.997		1.8	1.656		2.136	1.438		1.241	0.785		0.322	0.645		0.826	0.377
	0.698	0.752		1.081	1.477		0.905	1.379		1.226	0.75		1.101	0.424		0.968	0.752		0.43	0.966		0.581	0.377
	1.548	0.64		1.69	1.194		0.683	1.712		0.529	0.613		0.721	2.13		2.487	0.841		1.197	1.034		0.433	0.767
	0.322	0.413		1.183	1.69		1.792	1.644		1.03	1.422		2.005	1.968		0.387	1.913		0.318	0.808		0.337	0.521
	0.52	2.322		1.406	0.652		0.581	0.814		1.487	1.082		0.896	2.062		1.186	2.038		1.134	0.814		1.548	0.649
	1.402	1.136		0.798	1.385		0.822	0.957		1.836	0.838		1.938	0.686		1.452	1.624		0.529	0.707		0.791	0.812
	1.261	1.98		1.129	1.356		2.267	0.812		1.597	1.05		0.571	1.013		1.573	2.419		0.826	1.289		0.913	1.367
	0.484	0.793		1.952	0.962		0.725	1.072		0.595	0.708		0.989	1.583		1	0.564		1.078	0.761		1.184	0.448
	1.396	1.118		0.606	1.408		0.41	1.129		1.279	0.94		1.123	0.484		0.322	0.917		0.897	0.462		0.662	0.913
	0.571	0.658		1.294	1.276		1.813	1.143		1.417	0.824		1.01	0.465		1.236	1.068		0.684	1.145		0.485	0.456
	1.449	0.807		0.645	1.025		1.209	1.46		2.254	0.581		1.774	1.533		1.029	0.759		0.332	0.953		0.714	0.399
	1.145	1.125		1.402	1.173		1.596	1.388		0.886	1.289		0.801	1.327		0.88	0.551		0.196	0.714		1.316	0.322
	0.683	0.493		1.388	0.577		0.809	2.14		0.851	1.039		0.451	0.51		1.323	0.774		0.288	1.582		2.367	0.532
	1.131	0.9		1.008	0.841		1.44	1.393		0.737	1.068		0.822	0.288		0.485	1.197		0.47	2.491		0.458	0.987
	0.904	2.02		1.428	0.774		1.529	2.554		1.754	1.322		1.637	2.304		2.09	0.937		0.51	0.39		1.446	0.636
	1.38	1.402		1.01	1.361		2.124	1.072		1.028	1.161		2.175	1.963		1.575	1.583		1.356	1.62		0.653	0.798
	1.533	1.355		1.543	0.419		1.836	1.846		1.029	1.638		0.913	2.093		2.461	0.847		1.217	0.987		0.626	0.252
	1.744	0.602		0.949	0.985		1.813	2.941		1.723	0.626		1.388	1.995		2.374	1.252		0.653	0.904		1.136	0.892
	0.859	0.653		1.252	1.018		0.71	1.487		1.11	1.471		0.93	0.868		1.744	1.197		0.419	1.582		0.814	0.376
	0.549	1.897		1.714	1.346		1.683	2.277		0.392	0.652		0.534	0.989		1.084	2.129		1.469	0.552		0.388	0.304
	0.549	0.505		1.02	1.14		2.193	1.204		1.33	1.136		0.753	0.989		1.665	0.908		0.182	0.505		1.665	0.356
	0.671	1.136		1.025	1.11		1.375	0.492		1.393	1.432		0.552	2.009		1.316	0.826		0.684	1.487		2.106	1.417
	0.451	1.569		0.968	1.096		0.606	1.289		1.422	1.265		0.806	0.394		1.612	0.929		1.14	1.897		0.58	0.347
	1.045	1.136		1.658	1.432		0.745	1.487		0.905	1.095		0.859	1.655		2.261	1.198		0.501	1.582		0.937	0.297
	1.012	0.832		1.025	0.968		1.665	1.098		0.465	1.491		1.267	0.424		1.723	0.91		0.349	0.767		2.106	0.716
	2.005	0.698		1.4	0.968		1.14	1.516		0.979	0.479		0.434	1.781		0.847	1.076		0.42	0.541		0.581	0.865
	1.693	1.183		1.056	1.559		1.87	1.306		1.717	1.012		0.887	0.917		1.798	1.169		0.349	0.692		0.612	0.677
	1.064	0.62		1.904	0.923		1.432	1.024		1.033	1.05		1.727	0.652		0.742	2.71		0.361	1.622		0.887	0.194
	0.606	1.261		1.807	1.466		1.564	1.172		0.662	1.406		1.2	1.551		0.623	1.44		1.618	1.034		1.165	0.838
	1.072	0.725		1.396	0.809		1.169	0.867		0.548	1.338		1.673	1.553		1.245	0.936		1.216	0.886		0.484	0.501
	1.241	1.428		1.658	0.985		1.114	0.595		1.292	0.844		1.267	2.485		1.446	0.822		0.347	1.347		0.47	0.347
	0.69	0.942		0.332	1.101		0.504	2.328		1.082	1.522		2.001	0.593		1.375	1.183		1.19	2.004		0.844	0.897
	1.521	1.392		1.774	0.958		1.817	1.294		1.567	1.494		2.469	1.151		1.341	0.781		0.595	1.643		1.181	0.439
	1.655	1.989		1.904	0.6		1.361	1.897		1.581	1.316		1.298	1.039		0.935	1.767		0.735	0.936		0.877	0.774
	1.144	0.959		2.031	0.6		1.703	1.805		0.97	1.809		0.75	1.46		1.165	1.31		0.456	1.072		0.484	0.645
	1.4	1.04		0.707	0.71		2.228	1.347		1.428	1.536		1.054	0.484		1.4	1		0.347	0.716		0.408	0.532
	1.367	0.645		1.378	1.942		1.638	1.563		0.52	0.97		2.686	1.053		1.297	1.731		0.595	1.587		0.812	0.698
	2.259	0.865		1.072	1.582		2.258	2.152		1.692	1.045		0.767	1.581		0.555	1.158		1.605	0.492		1.428	0.623
	1.129	1.126		1.4	1.712		1.771	1.665		0.492	1.372		0.678	0.937		1.66	1.064		0.797	0.649		0.485	0.623
	0.777	0.646		1.755	1.332		1.549	1.508		1.323	0.94		0.484	1.678		1.428	1.064		0.297	0.547		0.686	0.376
	0.905	1.14		1.496	1.496		1.326	0.501		1.095	0.368		0.68	0.838		1.501	0.645		0.492	0.989		0.534	0.492
	1.298	1.425		1.91	1.241		1.424	1.095		1.549	1.575		1.288	0.935		1.042	1.462		1.241	1.189		0.465	1.232
	1.683	0.753		1.936	0.606		0.689	1.432		1.194	0.844		1.558	1.863		0.216	0.859		1.338	1.444		0.912	0.525
	0.898	1.118		2.024	0.683		0.908	0.71		1.002	0.392		0.868	0.51		0.826	0.871		0.645	0.665		0.97	1.905
	1.942	0.552		1.348	1.361		0.645	1.489		2.365	1.494		1.168	0.449		0.408	1.48		0.645	1.528		1.29	0.652
	1.101	2.065		0.606	0.525		0.678	1.968		1.791	1.154		1.102	0.868		1.438	1.987		0.29	1.302		0.349	0.361
	0.277	0.968		1.028	1.756		0.78	2.481		1.041	1.025		1.002	0.949		1.847	2.066		0.297	0.276		0.368	0.552
	0.848	1.342		2.215	0.777		0.903	1.054		0.571	1.307		1.538	2.556		2.303	2.599		0.322	2		0.602	0.707
	1.356	2.309		1.644	1.298		0.748	1.385		2.081	1.451		1.144	1.173		0.318	2.519		1.438	1.826		0.671	0.564
	0.983	0.913		1.501	1.204		1.29	1.979		1.969	1.255		1.768	1.411		0.593	1.241		0.847	1.619		1.033	0.343
	0.712	0.728		1.359	1.469		1.033	1.268		2.062	1.599		1.069	1.136		2.41	2.064		0.465	1.916		0.593	1.839
	2.045	1.628		0.564	1.432		1.378	1.214		0.897	2.294		0.844	2.451		3.114	1.336		0.877	1.379		0.838	0.532
	0.985	1.503		1.088	1.356		1.496	0.9		1.549	1.573		1.646	1.074		0.868	0.564		0.388	0.826		0.91	0.419
	1.643	1.393		0.781	1.656		0.807	1.29		0.936	1.474		1.551	0.645		0.848	1.834		0.589	1.232		0.571	0.453
	1.425	1.14		1.155	1.264		1.593	2.237		2.29	1.361		0.806	2.268		2.176	2.122		0.297	0.838		0.737	0.857
	1.148	1.405		1.484	1.126		1.471	1.343		1.428	1.504		1.907	1.833		2.36	1.529		0.602	0.592		1.92	1.37
	0.935	0.981		1.342	1.601		1.948	2.36		1.05	0.525		0.942	1.864		1.784	1.197		0.826	0.439		0.276	0.975
	1.204	1.575		2.774	0.753		1.38	2.021		0.71	2.39		1.245	0.929		1.072	1		0.721	2.02		0.343	0.777
	1.737	0.962		1.091	1.091		1.141	0.643		1.406	1.197		0.462			1.152	1.01		0.623	0.707		1.633	0.505
	0.613	1.261		1.771	1.161		1.095	1.593		1.318	1.072		1.367			1.165	1.174		1	1.351		0.504	0.716
	0.534	1.369		1.056	0.696		1.037			1.156	1.211		2.276			0.43	1.123		1	0.752		0.639	0.548
	0.595	0.725		1.588	1.373		1.805			2.05	1.665		1.3			1.261	1.48		0.306	0.453		1.369	0.931
	0.868	2.021		0.841	1.284		0.75			1.803	1.276		1.245			0.816	0.913		0.449	0.692		0.769	1.236
	0.571	0.485		1.581	1.714		0.581			1.095	1.442		2.162			0.649	0.922		0.612			0.759	0.064
	1.952	0.529		1.529	1.529		0.462			2.016	1.33		0.917			0.564	1.576		0.235			0.404	0.484
	1.184	0.94		1.749	1.519		0.376			0.564	1		0.966			0.319	0.912		0.492			0.671	0.678
	1.529	1.372		1.675	1.586		0.822			1.123	0.574		1.128			0.51			1.256			0.413	0.449
	0.912	1.482		1.114	1.607		1.123			0.343	1.259		0.753			0.42			0.337			0.581	0.488
	1.521	0.755		1.214	1.516		1.666				1.66		0.777			0.551			1.069			0.908	0.537
	0.94	1.804		1.632	1.327		2.093				0.923		0.97			1.532			0.824			0.574	0.404
	1.068	1.183		1.542			0.868				1.025		0.258			0.976			0.602			0.555	0.725
	1.018	0.433		0.678			1.581						1.551			1.582			0.297			0.517	0.525
	1.962	1.19		1.752			2.008						0.708			0.322			0.318			1.592	0.871
	1.575	0.847		1.454			1.602						0.664			2.096			1.781			0.376	1.387
	1.542	0.745		2.03			1.638						1.297			0.548			0.678			0.337	0.756
	1.405	1.255		1.484			1.963						1.3			1.742			0.404			0.505	0.332
	1.528	0.781		1.5			2.006						0.479			1.372			1.816			0.767	0.78
	1.448	0.355		1.454			1.186						1.405			0.9			0.595			0.252	1.863
	1.261	2.465		1.774			0.626						0.388						1.847			0.404	1.304
	0.798	1.997		1.2									2.3						1.246			0.548	0.52
	0.368	1.369		2.068									1.879						0.465			0.707	0.937
	1.472	2.397		0.634									1.502						0.935			0.94	0.525
	1.332	2.226		0.692									1.65						1.276			0.636	0.408
	0.996	2.106		2.108									1.471						0.859			0.867	0.877
	1.504	2.005		0.838									2.102						2.213			1.227	0.571
	1.977	1.095		1.71									1.551						2.338			0.408	0.404
	1.897	2.026		1.866									0.841						1.89			0.552	0.404
	0.616	2.144		1.259									1.53						0.854			0.962	0.652
	2.433	2.599		1.612									0.488						0.787			1.278	0.462
	1.528	2.062		0.549									0.448						1.633			0.826	0.548
	1.597	1.692		1.273									3.017						1.211			1.302	1.132
	1.872	1.548		1.091									2.387						2.052			0.71	0.404
	1.372	1.393		1.068									1.623						1.471			0.228
	2.234	1.723		1.004									1.298						0.996			0.26
	2.645	1.539		1.273									1.285						0.942			0.563
	2.205	1.367		0.957									0.581						1.145			0.571
	0.829	1.627		0.944									0.807						1.154			0.355
	1.232	1.235		1.041									0.593						0.686			0.388
	1.761	2.295		0.593									1.491						1.128			1.487
	1.764	1.717		1.045									1.246						0.798			0.742
	1.409	0.71		1.084									1.084						1.432			0.458
	1.306	2.057		0.742									0.557						2.031			0.196
	0.859	1.607		1.457									0.692						0.408			0.529
	1.899	1.644		0.419									0.449						0.581			0.577
	1.717	1.583		1.156									0.821						0.652			0.613
	1.771	1.784		1.659									1.136						1.298			0.337
	1.387	1.749		1.278									0.851						0.873			0.47
	1.691	2.596		1.039									0.361						0.678			1.136
	1.004	1.702		1.103									0.745						1.148			1.653
	2.907	1.536		0.972									0.349						1.477			1.3
	1.908	1.405		0.949									1.118						0.737			0.456
	0.742	1.502		0.75									1.474						0.841			1.232
	0.735	1.834		1.327									1.341						1.183			0.26
	1.809	1.798		1.932									0.75						0.602			0.62
	2.4	2.652		0.677									1.469						1.065			0.589
	1.156	1.581		0.689									0.43						1.3			1.33
	1.549	1.592		1.419									0.413						0.388			0.43
	1.638	0.957		0.451									0.755						0.297			0.847
	1.69	2.011		0.408									1.428						0.465			0.643
	1.665	2.344		1.33									1.437						0.462			0.439
	2.106	0.653		1.072									0.433						1.755			0.985
	1.118	1.19		1.208									0.742						0.793			0.589
	1.068	0.968		0.847									1.108						0.581			0.439
	1.644	1.452		1.037									2.224						0.791			0.404
	0.52	2.193		1.2									1.494						0.775			0.228
	1.642	1.501		1.33									1.967						0.592			0.923
	0.767	1.469		1.025									0.228						0.985			0.297
	1.861	1.806		1.103									0.968						0.516			0.456
	2.008			1.033									0.91						1.125			0.564
	1.44			1.058									0.534						0.207			0.204
	0.962			2.031									0.639						0.196			0.324
	2.07			1.488									1.666						0.252			0.735
	1.693			1.688									1.432						1.692			1.477
	2.108			1.072									0.534						1.504			1.276
	1.574			1.355									0.91						1.428			0.47
	1.542			1.749									0.433						1.449			0.841
	1.226			1.601									1.313						0.521			1.621
	2.784			1.779									1.888						1.101			0.505
	1.343			1.004									0.838						0.924			0.51
	1.095			1.072									0.798						0.904			0.817
	0.581			1.601									1.148						1.002			0.413
	0.484			1.38									1.459						0.873			0.419
	1.923			1.359									0.574						0.88			0.755
	1.781			2.525									1.026						0.449			1.004
	1.458												1.316						0.42			0.43
	1.292												1.254						0.58			0.708
	0.968												2.157						1.596			1.174
	0.871												2.659						1.302			0.322
	0.521												1.05						0.664			0.451
	1.788												2.338						0.456			0.78
	2.018												1.697						0.787			0.434
	2.658												0.592						2.03			0.319
	1.652												1.245						1.567			0.462
	2.524												1.551						0.419			0.439
	1.254												0.968						1.161			0.759
	1.173												1.158						1.01			1.392
	1.318												1.87						1.103			0.355
	1.618												1.56						1.294			0.297
	1.361												1.104						1.583			0.716
	1.665												1.39						1.601			0.368
	1.118												1.346						0.51			0.892
	1.829												0.479						0.584			1.241
	1.174												0.645									0.42
	2.002												0.47									0.504
	1.241												0.42									0.39
													0.476									0.47
													0.488									0.404
													1.134									0.904
													0.419									1.104
													2.425									0.194
													0.337									0.355
													1.03									0.419
													1.141									1.05
													2.469									0.626
													0.39									0.493
													0.923									0.161
													1.323									0.349
													0.319									0.593
													0.161									0.388
													2.167
													1.008
													0.277
													1.323
													2.163
													1.683
													0.877
													0.636
													0.64
													0.419
													0.332
													1.026
													2.855
													2.14
													1.219
													1.123
													0.304
													0.388
													0.492
													1.118
													1.348
													1.152
													0.161
													1.19
													1.471
													1.485
													1.297
													1.815
													2.066
													1.029
