# Supplementary material for: A stable microtubule bundle formed through an orchestrated multistep process controls quiescence exit
Source: eLife. 2024 Mar 25;12:RP89958. doi: 10.7554/eLife.89958 (PMC10963028; doi:10.7554/eLife.89958)
Supplement: Figure 3—source data 6. [file elife-89958-fig3-data6.xlsx]

## Sheet: Feuil1
	WT								Spo13delta					mam1delta									lrs4delta					csm1delta					spo13bim1delta					mam1bim1delta					lrs4bim1delta					csm1bim1delta
	+DMSO	+noc	+noc	+DMSO	+noc	+DMSO	+noc		+DMSO	+noc	+DMSO	+noc		+DMSO	+noc	+DMSO	+noc	+DMSO	+noc	+DMSO	+noc		+DMSO	+noc	+DMSO	+noc		+DMSO	+noc	+DMSO	+noc		+DMSO	+noc	+DMSO	+noc		+DMSO	+noc	+DMSO	+noc		+DMSO	+noc	+DMSO	+noc		+DMSO	+noc
n	198	323	347	116	385	371	371		188	223	284	301		184	221	256	213	284	280	256	235		258	231	269	368		135	148	172	235		140	0	209	164		116	0	258	125		109	113	384	126		112	167
Mean	1.45517	1.56593	1.54213	1.39681	1.42373	1.45568	1.54058		1.68788	1.01591	1.54858	1.2084		1.64518	1.00516	1.43549	0.922286	1.36643	0.923357	1.41881	1.13093		1.64257	1.16961	1.89775	1.22589		0.982363	0.851709	1.41992	0.891868		1.01361	#DIV/0!	0.866411	0.890744		0.896509	#DIV/0!	0.918062	0.876656		0.827248	0.791876	0.851027	0.618127		0.875446	1.02625
SD	0.609171	0.618687	0.612846	0.464558	0.488403	0.531036	0.499989		0.773183	0.491276	0.611687	0.539048		0.730878	0.502251	0.756134	0.491087	0.589595	0.417649	0.587322	0.464245		0.78473	0.602392	0.796843	0.590575		0.48406	0.477477	0.637042	0.531532		0.534619	#DIV/0!	0.443428	0.434167		0.506938	#DIV/0!	0.526026	0.487503		0.43413	0.455063	0.45092	0.339325		0.483021	0.577226
T-test +- Noc	0.0458688			0.589424		0.0252594			1.56406e-21		3.3024e-12			7.73551e-21		2.17879e-17		9.12028e-23		2.93247e-09			2.78444e-13		7.36171e-28			0.0232053		5.654e-17			nd	nd	nd	nd		nd	nd	nd	nd		nd	nd	nd	nd		nd	nd
T-test strain	0.0458688								5.31927e-05	4.97066e-21	0.0420068	1.3385e-15		0.00628113	5.73091e-28	nd	2.15413e-34	0.584815	5.29464e-40	0.422316	1.13401e-22		0.000191218	9.70297e-08	2.08819e-14	1.97127e-14		nd	1.08678e-33	0.522582	8.09984e-42		7.72808e-08		4.29131e-32	4.91832e-24		3.77085e-12	#DIV/0!	4.37881e-26	1.65483e-21		3.39914e-17	3.51117e-19	1.91957e-42	1.30189e-39		1.84262e-13	7.27254e-09
	data1	data1	data2	data3	data3	data4	data4		data3	data3	data4	data4		data1	data1	data2	data2	data3	data3	data4	data4		data3	data3	data4	data4		data2	data2	data4	data4		data5	data6	data7	data8		data5	data6	data7	data8		data5	data6	data7	data8		data5	data6
	1.284	2.344	2.088	1.491	1.064	0.62	1.195		1.847	0.981	1.419	2.791		2.297	0.599	2.193	0.272	2.593	0.953	2.794	1.388		1.144	1.5	1.673	1.661		0.31	0.585	0.448	0.793		0.361		0.368	0.707		0.721		0.913	1.026		0.847	0.957	0.419	0.368		0.521	0.581
	2.128	1.761	1.661	1.658	1.414	1.48	1.644		1.409	1.707	1.144	2.128		1.276	0.465	2.965	0.272	1.084	0.52	1.46	1.369		2.709	1.135	1.729	1.811		0.651	0.966	2.376	1.459		1.797		0.652	0.867		0.976		0.593	0.258		1.288	1.03	1.525	0.502		1.356	0.678
	1.971	1.422	1.654	1.428	1.592	1.246	0.852		2.29	0.779	0.616	1.923		2.078	0.93	0.982	0.827	1.804	0.574	1.485	1.062		0.725	0.8	2.784	1.95		0.7	0.886	1.477	1.189		1.265		1.05	1.193		0.602		0.252	0.347		1.259	0.94	0.798	0.266		0.839	0.936
	1.174	0.86	1.51	1.084	0.99	1.93	1.67		2.021	0.73	1.326	1.491		2.132	0.525	0.923	1.569	2.438	0.91	2.258	1.062		0.806	1.694	2.058	2.135		0.655	0.947	1.457	0.555		1.601		0.753	0.616		1.058		0.504	0.49		1.259	0.368	0.838	0.252		0.966	1.3
	0.484	1.806	1.814	1.665	1.551	1.119	0.714		3.361	0.904	1.955	1.847		1.015	0.43	1.058	0.336	1.189	0.537	2.234	1.283		0.608	0.396	2.383	2.52		1.278	1.592	2.336	0.388		1.745		0.592	0.777		0.504		0.581	0.347		0.322	1.217	0.645	0.97		1.076	0.532
	2.297	1.648	2.372	1.378	0.731	1.919	0.714		1.957	0.904	2.495	1.541		3.405	1.544	1.498	0.336	0.731	0.707	1.103	0.693		2.212	1.004	1.449	0.975		0.406	1.424	0.505	1.174		0.64		1.422	1.001		1.255		0.735	1.393		0.653	0.274	1.209	1.354		0.996	0.767
	0.549	1.892	2.485	1.516	1.162	1.448	0.714		0.712	0.774	1.672	0.639		0.716	0.475	0.486	0.336	0.563	0.707	1.289	0.693		2.993	1.004	2.898	0.975		1.339	0.608	1.948	0.42		0.394		0.606	0.216		0.735		0.581	1.118		0.917	0.329	0.58	0.581		1.361	0.959
	1.4	1.789	1.98	1.984	1.147	1.466	0.714		2.362	0.774	2.079	2.028		2.37	0.475	0.877	0.962	1.825	1.204	1.255	1.377		1.968	2.803	2.49	0.688		2.235	0.639	1.488	1.712		1.676		0.643	0.721		0.571		0.571	0.981		0.43	1.455	0.502	1.02		0.501	0.695
	1.326	1.79	0.68	1.743	1.792	1.984	1.718		1.245	1.174	2.225	1.815		1.575	1.012	1.97	1.79	1.259	0.892	0.892	1.548		1.779	1.553	2.782	0.688		0.673	0.561	1.553	1.438		0.356		1.643	0.829		1.184		0.491	0.37		1.187	0.52	1.673	0.894		0.698	3.53
	0.959	2.636	0.68	1.026	2.245	2.283	1.795		1.516	0.966	1.186	1.336		2.065	1.058	2.481	0.532	0.73	0.653	2.093	1.36		1.487	0.939	3.389	0.86		0.672	2.365	2.009	0.318		0.42		0.439	0.196		0.689		0.595	1.289		0.745	0.665	0.592	0.62		0.892	0.838
	0.614	1.616	1.455	1.56	2.62	1.807	1.413		2.558	1.196	2.051	2.227		1.418	0.803	1.79	1.905	1.56	0.636	2.866	0.616		1.925	2.282	1.665	1.725		0.735	1.085	1.485	1.084		0.577		0.433	0.226		1.306		0.871	0.432		0.797	1.501	0.898	0.548		1.226	1.03
	1.781	2.636	1.437	0.797	1.596	0.731	2.224		2.827	0.501	1.904	1.346		1.67	0.791	2.682	1.496	1.291	0.636	1.451	0.616		0.767	1.535	1.084	3.282		0.835	0.616	0.434	0.606		0.944		0.43	1.597		1.388		0.886	1.008		0.493	0.616	0.868	1.025		1.685	2.062
	1.645	1.873	1.733	1.516	1.49	0.936	1.372		1.259	0.709	1.356	1.815		1.988	0.791	2.673	0.475	2.258	1.748	1.307	0.616		2.721	1.35	2.161	1.019		0.919	0.779	0.612	0.456		1.323		0.392	0.571		0.458		1.298	1.078		1.597	0.662	0.712	0.297		0.502	1.52
	2.02	0.313	0.86	1.665	1.154	1.278	1.372		1.054	0.523	1.361	0.439		2.808	0.791	0.735	0.475	1.942	1.001	1.756	1.372		2.971	1.118	1.699	1.889		2.196	0.347	1.097	0.564		1.533		0.571	1.112		0.355		0.769	1.512		0.449	0.376	0.555	0.887		0.742	0.707
	1.811	1.333	1.97	1.897	1.86	1.762	1.05		1.536	0.523	1.4	0.439		1.387	0.396	1.35	0.475	1.449	1.034	2.886	1.036		1.491	1.347	2.212	1.581		1.425	0.49	0.985	0.639		0.458		0.913	1.292		0.413		0.881	1.121		0.678	0.485	0.987	0.832		1.428	0.912
	1.966	1.333	1.731	2.148	1.343	1.438	0.581		0.809	0.847	1.826	2.129		1.746	0.762	0.847	0.475	0.837	1.122	1.63	2.266		3.491	0.577	0.488	1.136		1.106	1.978	0.97	1.211		0.822		0.356	1.775		1.05		1.487	1.765		0.952	0.949	0.616	1.14		0.574	1.936
	1.033	1.313	1.673	1.3	1.881	1.258	1.767		0.665	0.608	0.634	0.993		1.909	1.387	1.904	0.8	0.71	1.279	0.643	0.886		3.362	0.835	1.558	1.136		0.62	0.751	0.698	0.821		1.336		0.904	1.54		0.26		0.912	0.272		1.792	0.692	1.304	0.424		0.714	0.347
	0.957	1.943	2.159	1.968	1.813	1.252	2.518		0.517	0.523	1.471	0.712		1.67	0.465	1.654	1.316	0.376	1.29	0.859	1.765		1.29	0.835	2.726	1.181		1.429	1.91	1.854	0.462		0.847		0.848	0.809		0.551		1.776	0.907		0.413	0.376	0.492	0.707		0.731	1.503
	2.162	1.778	1.511	1.655	1.316	1.494	2.034		0.937	0.712	0.707	0.712		1.771	1.04	0.561	0.275	1.025	0.448	1.604	1.703		1.278	0.742	3.172	1.961		0.449	1.483	0.94	0.42		1.44		0.593	0.356		0.376		0.589	1.181		0.91	0.646	0.355	0.775		0.692	1.047
	1.252	0.516	1.847	1.068	2.109	2.136	1.737		2.193	0.712	3.303	1.291		1.42	0.732	2.446	0.275	1.506	0.448	0.996	1.216		0.949	1.377	2.705	0.539		0.93	1.805	2.866	1.884		0.504		1.818	0.277		1.259		0.368	0.473		1.012	0.419	0.329	0.516		0.549	2.71
	0.761	0.516	1.525	1.332	2.015	1.163	2.237		2.036	0.962	1.152	0.886		1.23	0.944	0.87	1.241	0.678	0.304	1.469	0.926		1.959	1.256	0.721	2.136		0.847	1.047	1.226	1.484		0.501		0.525	2.165		0.26		0.557	0.523		0.419	1.061	1.821	0.258		1.112	0.759
	0.488	0.516	0.926	1.542	1.72	1.847	2.264		2.073	0.49	1.588	0.919		3.41	0.516	1.306	0.37	1.66	0.47	1.928	0.709		2.46	0.779	0.968	1.168		0.463	0.775	0.981	0.887		0.485		1.095	0.707		0.439		2.091	1.525		0.532	0.731	0.456	0.73		3.58	1.94
	1.917	0.904	2.257	1.557	0.99	0.797	2.101		3.077	0.635	1.893	0.919		3.378	1.157	1.283	0.52	1.875	0.43	1.908	1.033		3.007	0.611	2.096	1.418		0.86	0.389	1.575	1.727		0.361		0.975	0.658		1.296		1.714	0.62		0.29	0.949	0.549	0.798		0.626	0.456
	1.058	1.101	1.91	0.595	1.923	0.646	1.618		1.871	0.501	1.228	1.463		2.463	1.062	1.877	0.736	2.148	0.564	1.173	1.033		1.601	0.611	1.739	0.68		0.544	1.004	1.144	1.393		1.113		0.52	0.959		0.574		0.532	0.785		0.532	0.392	1.624	0.388		0.368	1.369
	1.763	2.497	1.429	1.417	1.294	1.677	1.294		3.513	0.789	1.732	0.871		1.655	0.503	2.772	0.736	1.666	0.424	0.894	0.668		0.844	0.611	3.228	0.947		1.047	0.886	1.358	0.491		0.555		1.042	0.824		1.4		0.361	0.923		1.94	0.377	0.47	0.807		1.195	0.26
	1.884	1.563	1.958	1.316	1.973	1.425	2.487		3.309	0.481	0.806	1.291		1.525	1.704	2.524	1.241	1.198	0.904	1.932	1.325		1.065	1.406	2.419	0.602		1.619	0.616	1.104	0.52		2.732		1.241	1.002		0.557		1.755	0.272		0.277	0.43	0.288	0.252		0.89	0.897
	1.948	1.174	0.457	0.493	1.722	0.322	0.775		2.619	1.916	1.549	0.566		2.965	0.817	1.52	1.241	1.256	0.086	0.516	1.639		0.664	0.347	2.552	0.602		1.894	0.561	0.288	0.532		0.89		1.272	0.708		1.538		0.678	0.408		0.684	0.204	0.394	0.252		1.119	1.183
	1.644	1.849	1.385	1.348	1.162	1.256	1.736		2.613	2.043	2.526	1.078		2.157	1.648	0.87	0.651	1.145	0.086	0.844	1.419		2.767	1.525	0.913	1.916		0.731	0.561	1.736	0.196		1.265		0.277	0.798		1.44		0.304	1.157		1.613	1.841	0.525	0.841		0.753	1.669
	1.879	0.73	1.445	1.756	1.162	1.739	2.181		1.887	0.68	2.387	1.577		1.096	0.962	0.651	0.347	0.826	0.955	2.802	0.775		1.073	0.943	1.995	1.205		0.475	0.262	1.001	1.92		1.528		0.854	0.612		0.408		0.71	0.611		1.097	0.924	0.525	0.228		0.458	1.039
	0.953	1.558	2.481	1.693	1.162	1.99	1.854		0.664	1.101	1.978	1.088		2.676	2.04	1.916	0.347	2.34	0.258	2.065	1.429		1.131	1.214	1.38	1.31		1.592	0.712	1.219	1.648		1.102		1.053	0.504		0.368		1.472	0.426		1.122	0.502	1.746	0.458		0.549	1.712
	0.616	1.878	2.285	1.575	1.831	1.103	2.233		0.809	0.775	2.156	0.791		1.222	0.947	1.701	0.347	2.082	0.835	1.529	1.328		1.31	1.404	1.653	0.523		1.741	0.275	0.39	0.235		1.71		1.229	0.277		0.42		1.012	0.424		0.277	0.552	0.462	0.592		0.388	1.313
	1.042	2.381	2.233	0.525	2.108	0.517	1.693		0.78	0.473	1.119	0.791		1.265	0.947	0.973	0.926	1.141	1.782	1.431	0.83		0.759	0.689	2.032	0.523		0.574	0.551	1.103	0.78		0.462		1.008	0.306		0.942		2.042	0.37		0.439	1.181	1.446	1.161		1.516	0.97
	1.83	1.164	1.472	0.745	1.252	0.504	1.042		1.104	0.396	0.678	0.835		1.765	1.039	0.803	0.857	1.2	1.52	0.78	1.195		1.688	2.752	0.484	1.211		0.721	0.443	0.453	0.643		0.419		1.702	1.267		0.797		1.48	0.408		0.365	0.852	0.322	0.493		0.812	1.645
	1.596	1.164	2.08	0.563	1.252	1.212	1.39		1.642	1.125	1.511	0.7		1.677	1.058	2.829	0.939	1.673	1.254	0.449	0.882		1.013	1.162	3.278	1.637		0.473	1.678	0.606	0.897		0.626		0.376	1.081		0.404		1.378	0.396		0.937	0.571	1.14	0.564		0.484	0.64
	2.183	2.55	2.066	1.559	1.4	1.372	0.955		1.987	0.272	1.659	0.7		2.54	1.083	2.118	0.751	1.204	0.219	1.344	0.882		2.36	1.212	1.968	1.527		0.68	0.426	1.44	0.322		0.433		0.343	1.068		2.072		1.458	0.439		1.677	0.645	1.485	0.174		0.671	0.297
	1.003	2.55	1.815	1.516	1.935	1.35	0.955		1.143	0.673	2.499	0.7		0.693	0.658	1.145	0.751	1.008	0.808	1.521	0.761		1.494	0.561	0.388	0.463		0.475	0.426	1.358	0.392		1.002		0.949	0.68		1.924		0.695	0.579		1.729	0.716	0.939	0.683		1.174	2.326
	1.313	1.212	1.881	1.4	1.892	0.987	0.857		2.02	0.673	1.832	1.116		1.192	1.374	2.475	0.923	1.154	1.012	0.329	1.23		3.152	1.981	1.072	1.387		1.943	0.426	1.348	1.068		1.673		0.235	0.41		1.48		1.108	1.377		0.228	0.837	0.399	0.648		0.704	0.755
	1.344	1.852	1.088	1.952	1.311	2.356	1.832		0.71	1.199	2.149	0.579		1.445	0.803	1.856	0.791	2.222	1.472	0.817	0.742		2.1	0.903	1.239	1.254		0.712	0.426	1.197	1.028		1.165		1.393	1.073		1.601		1.002	0.258		0.779	0.47	1.92	0.548		0.462	1.797
	1.775	2.326	1.471	1.997	2.028	0.929	1.544		2.265	0.544	1.269	0.579		1.733	1.216	2.943	0.68	0.673	0.473	1.04	1.129		1.073	1.316	1.846	0.761		0.939	1.036	1.28	1.542		0.504		0.635	0.448		1.259		0.577	0.672		0.337	0.881	1.44	0.368		1.091	1.516
	2.005	1.033	1.857	1.586	1.29	1.328	1.872		3.081	0.835	0.537	0.579		2.078	0.559	0.219	0.68	0.595	0.473	1.416	1.377		2.429	2.193	1.323	0.761		0.8	0.658	1.03	0.525		1.761		1.072	0.322		0.649		0.905	1.162		0.708	0.258	0.886	0.361		0.534	0.517
	1.766	1.033	2.135	1.326	1.445	1.457	1.428		1.359	2.691	0.949	1.577		0.518	0.559	1.809	0.898	2.897	0.503	1.658	1.04		1.599	1.982	1.501	0.608		0.43	0.465	1.385	0.462		2.6		1.091	0.64		0.419		0.529	1.154		0.808	0.791	0.516	0.73		1.431	0.449
	1.612	1.66	1.809	1.69	1.214	1.214	1.428		2.29	0.611	0.88	2.081		0.835	0.559	2.094	0.49	2.048	1.333	1.174	0.465		1.276	0.762	0.653	0.939		0.616	1.956	2.326	0.448		0.897		0.448	0.696		1.326		0.844	0.882		0.419	1.226	0.581	0.388		0.793	1.096
	0.904	2.299	1.947	1.397	1.367	1.069	1.491		1.581	0.827	0.646	2.372		1.982	0.559	1.265	0.525	1.209	0.367	1.489	0.465		1.245	0.762	3.037	2.396		0.646	0.947	1.646	1.385		0.708		2.151	0.394		1.186		1.599	1.796		1.417	0.589	0.404	0.365		0.678	0.844
	1.163	1.855	1.849	2.433	1.174	1.098	1.187		0.904	1.125	0.752	1.619		4.032	0.49	1.429	0.525	1.593	0.367	1.235	0.465		3.335	1.121	2.701	0.424		1.481	0.962	2.072	1.551		0.959		0.133	0.549		0.456		1.302	1.278		0.871	1.276	0.368	1.328		1.074	0.547
	0.809	2.15	0.658	1.897	1.886	0.942	2.219		1.396	0.439	1.762	0.911		1.199	2.173	0.903	1.598	1.091	0.845	2.142	0.465		1.907	2.755	1.72	2.196		0.775	0.585	1.01	1.095		1.189		0.41	0.288		2.109		0.692	0.8		1.226	1.551	0.476	1.008		0.725	1.141
	2.744	1.328	1.729	1.942	1.873	2.426	1.271		2.422	0.709	1.001	2.006		1.008	0.962	1.039	0.426	0.606	0.845	1.245	0.465		1.574	1.004	1.764	1.982		0.68	0.68	1.444	0.164		0.368		0.71	0.504		0.484		0.844	0.86		0.548	1.771	0.801	0.608		1.125	0.639
	1.101	1.3	1.619	1.197	2.128	1.081	0.549		1.532	0.709	1.305	1.867		1.598	0.997	1.116	2.116	1.775	1.27	0.987	0.465		1.586	1.004	0.462	2.193		1.692	1.961	2.765	1.721		0.781		0.62	0.761		0.686		1.004	1.004		0.636	1.56	1.496	0.493		1.096	0.736
	0.957	0.639	2.236	0.913	2.004	1.48	2.273		1.659	1.846	1.529	1.445		1.515	0.735	1.733	1.096	1.76	1.154	1.959	0.966		2.048	0.288	1.66	2.57		0.709	2.023	1.102	0.332		0.841		0.923	0.62		1.161		0.868	0.544		1.126	0.861	0.547	0.419		0.347	0.745
	0.88	1.432	2.385	1.601	1.558	0.433	0.917		1.833	0.304	1.533	0.387		1.829	0.735	1.553	0.847	1.084	1.003	2.276	1.064		0.684	2.404	1.041	1.075		1.125	0.845	1.703	2.103		0.458		1.304	0.649		0.707		1.56	0.785		1.373	0.779	0.548	0.88		0.462	1.19
	0.868	2.451	2.152	1.471	1.686	0.616	2.239		1.037	0.304	1.544	2.004		1.792	1.293	2.538	0.62	1.01	0.966	1.46	1.076		2.263	1.703	1.893	0.49		1.717	0.845	1.491	1.169		0.809		0.304	0.616		0.898		0.276	1.015		0.288	0.736	0.274	0.806		0.394	1.792
	1.813	2.576	1.102	1.432	1.096	0.871	1.505		3.099	0.851	0.9	0.473		2.5	0.721	2.838	1.135	2.949	1.154	0.781	0.751		2.093	0.673	1.163	0.49		0.355	0.689	1.141	1.129		0.822		0.39	1.103		0.752		0.465	1.612		1.388	0.937	0.491	0.6		0.47	1.438
	1.508	1.984	1.17	1.659	2	0.993	1.163		1.183	0.955	1.19	1.992		1.003	0.721	1.565	1.833	0.752	0.518	0.976	0.597		0.935	1.751	1.417	0.49		0.432	0.49	1.734	0.228		0.801		0.368	0.534		1.785		1.717	0.822		0.439	0.612	0.571	0.266		1.05	1.02
	0.696	1.875	1.628	1.486	1.29	2.084	1.042		0.616	0.721	0.677	1.387		1.686	1.72	1.328	0.816	1.956	0.518	0.839	0.99		1.072	1.9	0.689	1.065		0.52	0.645	1.028	0.838		1.103		1.714	0.581		1.084		0.779	1.465		0.673	0.557	1.487	1.111		1.163	0.563
	0.959	2.379	2.294	1.425	1.794	1.494	1.444		2.519	0.408	1.852	1.311		2.196	0.673	2.014	0.816	2.004	0.389	1.216	0.911		1.995	0.449	2.076	1.068		1.515	0.793	1.638	1.792		0.504		1.544	1.156		0.399		0.361	1.252		0.817	1.246	0.465	0.581		0.664	0.94
	2.53	1.116	0.288	1.318	1.877	1.098	1.784		1.307	0.439	1.371	1.241		0.981	0.673	1.442	0.816	1.183	0.475	2.918	0.673		0.595	0.449	3.767	0.793		0.347	0.87	1.026	2.308		0.686		1.356	0.781		0.832		0.665	0.31		0.58	0.577	1.118	0.484		0.966	1.516
	0.756	1.981	1.741	1.521	0.762	1.096	2.077		1.729	1.325	1.871	0.779		1.435	0.673	1.819	1.062	2.144	0.475	1.551	1.768		1.53	0.449	0.636	1.697		1.247	0.885	0.534	0.822		0.791		1.3	0.574		1.633		0.913	0.946		0.665	0.767	0.343	0.912		0.453	1.232
	1.932	1.945	1.118	1.487	1.714	2.093	1.736		2.354	0.952	1.977	1.034		1.524	1.35	1.387	0.693	2.054	0.885	1.56	0.785		0.993	2.024	2.944	1.424		1.524	1.424	0.571	1.549		0.725		1.025	1.084		0.612		0.939	0.344		0.645	0.476	0.552	0.228		1.265	1.528
	0.529	1.334	1.35	0.807	1.541	1.37	1.571		1.33	1.205	1.781	1.947		0.8	1.136	0.769	0.693	1.402	1.692	0.394	0.693		2.478	2.174	2.865	0.775		0.774	0.955	0.563	0.557		0.368		0.419	0.419		0.548		0.365	0.574		0.937	1.088	1.369	0.392		0.955	0.646
	1.322	1.988	1.35	1.71	2.008	1.575	2.12		2.097	2.068	0.648	1.04		1.764	1.978	1.933	0.736	0.767	1.3	1.474	0.808		1.767	0.695	2.135	1.935		0.439	1.796	1.771	0.71		0.479		0.898	0.116		0.462		1.229	0.304		1.05	1.458	0.716	0.532		0.332	1.269
	2.26	1.628	2.502	1.499	1.701	0.996	0.712		2.102	1.11	1.186	1.004		2.245	1.216	0.68	0.736	2.209	0.551	1.875	0.886		2.851	0.695	2.395	2.251		1.23	0.705	1.008	0.521		0.387		1.347	0.541		1.2		0.404	1.158		0.534	0.652	0.449	0.552		0.484	0.765
	1.186	1.204	2.281	1.76	1.565	1.316	0.712		1.756	1.962	2.628	0.439		0.62	1.129	1.686	1.254	1.004	1.099	0.952	0.635		0.966	0.993	1.677	0.389		0.449	0.761	2.302	1.393		0.912		0.923	1.082		0.736		2.222	0.761		1.028	0.476	1.145	1.134		0.549	2.141
	1.839	1.776	2.421	0.857	1.377	0.652	0.712		0.602	0.518	1.3	0.439		0.635	0.396	0.774	0.68	0.707	0.695	2.832	0.885		2.453	1.586	0.78	2.161		1.265	1.442	1.37	0.39		0.646		1.322	0.908		2.317		1.4	2.694		1.114	0.413	0.47	0.235		0.39	0.968
	1.256	2.236	1.773	1.899	1.639	1.056	0.996		1.425	0.518	0.635	2.339		0.709	0.396	1.623	1.189	1.496	0.975	1.448	0.518		2.04	0.551	0.634	1.591		0.424	1.294	2.785	0.404		0.347		0.361	0.887		0.653		0.462	1.162		2.114	1.71	0.456	0.258		0.892	0.765
	1.94	1.856	1.789	0.648	0.966	0.645	0.996		1.132	0.408	0.962	1.247		1.577	0.911	0.789	0.904	1.525	0.385	0.777	0.463		0.89	2.135	0.775	2.18		1	1.022	0.564	1.33		1.744		0.246	0.636		1.437		0.886	0.689		1.001	0.913	0.876	0.665		1.324	1.307
	0.798	1.393	0.408	1.619	2.488	1.879	1.762		2.068	0.688	0.502	0.742		3.402	1.374	0.785	1.199	1.231	0.385	0.721	1.034		2.03	1.174	0.68	1.945		1.118	1.367	1.521	0.677		0.912		1.061	1.261		0.504		1.455	0.551		0.376	0.779	0.917	0.276		1.682	0.923
	1.646	3.234	0.37	1.096	2.109	0.814	1.529		1.074	2.236	1.712	0.742		2.528	1.308	0.97	0.966	1.104	0.385	1.322	1.192		1.702	2.263	1.082	0.396		0.275	0.43	0.814	1.05		0.653		0.767	0.525		0.274		0.563	0.406		0.736	0.26	1.065	1.963		0.905	1.506
	1.942	1.224	0.37	1.091	1.096	1.01	1.529		2.387	1.138	2.162	0.742		2.34	1.041	2.557	0.7	1.012	1.192	2.764	0.955		3.377	0.735	3.256	0.396		0.791	0.43	1.632	0.439		1.084		0.541	1.112		0.274		0.502	1.004		0.809	0.433	0.564	0.329		0.912	1.163
	1.204	1.11	0.37	1.004	1.789	0.347	1.601		2.113	1.648	1.369	1.418		0.993	1.616	0.597	0.982	1.096	0.396	0.707	1.885		2.388	1.673	1.892	0.396		0.751	0.43	0.616	0.551		1.692		0.476	0.745		0.51		0.529	0.406		0.516	1.601	2.037	0.797		0.712	1.491
	1.618	1.892	1.168	1.163	1.95	1.987	1.724		2.213	1.643	1.581	0.559		1.995	0.486	1.472	0.944	1.477	0.396	0.753	0.835		1.477	1.635	2.76	0.396		0.886	0.43	0.695	1.261		1.42		1.449	1.484		1.29		0.824	0.599		0.851	0.557	0.277	1.197		2.12	0.957
	0.935	1.697	1.648	1.336	1.164	1.03	1.854		1.879	1.23	2.428	0.566		2.201	1.276	1.505	1.995	1.774	0.585	1.925	0.742		1.399	1.807	4.357	0.923		0.981	0.43	2.641	0.521		0.837		1.273	1.037		0.922		0.806	1.189		0.376	2.33	0.742	0.288		0.665	0.593
	0.868	1.558	0.955	1.616	1.164	0.665	1.01		1.328	1.05	1.665	0.566		1.393	1.076	1.985	0.981	3.125	0.911	0.458	1.632		0.785	1.654	1.33	1.313		0.673	0.73	2.322	1.284		2.045		1.129	0.368		0.69		0.993	0.981		0.678	1.082	0.844	0.725		0.39	1.058
	0.388	1.075	2.037	1.197	2.435	0.868	1.01		1.924	0.585	0.966	0.566		1.992	1.078	0.989	1.216	1.505	0.355	1.294	1.904		0.71	0.304	2.322	1.867		1.022	0.304	2.034	0.564		1.028		0.297	0.304		1.502		0.725	0.769		2.229	0.626	0.456	1.126		1.082	2.08
	0.458	1.455	2.35	2.041	1.98	1.459	1.074		2.488	0.585	1.682	1.829		0.87	0.817	0.871	1.579	1.026	0.355	0.449	0.817		1.644	0.923	1.659	0.525		1.838	0.463	1.391	0.929		1.091		1.169	0.532		0.787		0.332	0.923		1.112	0.798	1.316	1.01		0.388	1.001
	0.721	2.109	2.225	0.488	0.943	1.217	1.788		1.42	0.585	1.53	2.22		2.1	1.468	0.732	0.574	2.054	0.885	1.566	1.707		0.677	1.291	2.901	0.525		1.807	0.463	1.177	0.838		0.288		0.347	1.444		0.322		1.33	1.162		1.556	0.844	1.458	1.328		1.234	0.318
	0.807	1.551	0.886	1.008	0.943	0.871	2.001		0.653	1.569	1.824	2.538		1.24	1.736	4.119	0.574	1.438	0.854	3.036	0.848		0.955	1.252	1.217	0.525		0.387	0.37	2.464	2.169		1.46		2.3	0.785		2.322		0.465	1.977		0.534	0.88	0.683	0.216		0.329	1.091
	1.29	1.525	1.339	0.779	1.422	1.632	1.97		2.652	1.731	1.396	0.997		2.263	1.136	0.585	0.574	1.866	0.981	2.213	0.775		3.176	1.46	0.664	0.525		1.181	1.136	0.857	0.662		1.219		1.372	1.252		1.838		1.091	1.04		0.434	1.371	0.376	0.233		0.725	1.004
	0.653	1.733	1.181	0.678	1.238	1.2	2.698		0.981	1.445	2.122	0.997		0.793	0.789	1.796	0.7	1.86	0.585	0.807	0.656		2.122	0.973	1.621	1.231		1.525	1.838	0.493	0.479		0.798		1.041	0.665		1.601		0.798	0.947		0.781	0.877	0.798	0.785		0.413	1.351
	0.865	1.935	1.181	1.289	0.944	1.503	0.798		0.623	0.74	1.4	2.331		1.212	0.789	0.886	0.751	2.362	1.034	0.779	0.981		1.029	0.31	1.259	1.867		1.259	0.93	0.626	0.777		0.479		2.54	0.716		0.753		1.417	0.344		0.318	1.096	0.516	0.164		0.725	0.689
	0.485	1.581	1.24	1.688	1.35	0.465	0.798		2.528	1.66	2.317	0.769		1.577	0.789	1.985	0.751	1.288	1.952	1.347	0.716		1.05	1.577	1.827	0.639		1.162	0.712	2.774	2.694		0.761		0.448	0.306		0.979		0.505	1.078		0.368	0.68	0.39	0.462		0.798	1.05
	2.217	1.773	1.371	2.872	1.429	0.476	1.004		0.616	0.532	0.909	2.52		1.742	0.789	2.581	0.993	1.833	1.579	0.981	0.695		1.252	1.143	1.717	2.098		0.551	1.25	1.989	0.465		1.385		0.52	1.029		1.228		0.392	0.443		0.552	0.304	0.62	0.439		0.767	1.803
	1.839	1.445	1.419	1.519	1.502	1.01	2.126		1.859	0.532	1.313	2.743		1.831	0.789	1.437	1.995	1.969	0.92	0.686	1.161		2.827	0.898	2.068	0.616		0.481	0.943	2.484	0.742		0.851		0.322	0.931		0.593		1.122	1.118		0.501	0.646	1.129	0.653		1.136	0.593
	0.456	1.822	1.741	1.688	0.751	1.506	0.476		1.442	1.223	2.34	1.216		1.099	0.789	1.824	0.645	1.544	1.138	1.775	1.491		2.578	2.135	3.606	1.17		0.803	0.645	1.884	0.394		1.441		1.084	1.19		0.408		1.569	0.387		0.584	0.962	1.145	0.394		1.041	0.235
	0.534	2.044	1.865	1.51	2.365	1.762	1.732		3.075	1.155	0.966	1.143		1.652	0.789	1.003	1.343	1.446	0.655	2.239	0.914		1.112	0.952	1.084	1.241		0.907	0.645	1.065	1.03		1.29		0.493	0.808		0.686		0.865	0.651		0.847	0.677	1.995	1.129		0.707	1.781
	1.875	2.044	1.389	1.605	1.554	0.616	1.04		1.753	0.791	0.814	1.143		1.162	1.296	0.736	0.288	0.851	0.655	1.298	0.791		1.734	1.344	1.174	1.29		1.741	0.645	0.449	0.52		2.219		1.074	0.806		0.534		0.678	1.259		0.613	0.376	0.537	0.484		0.69	0.94
	0.577	1.565	0.635	0.636	1.437	1.008	1.947		1.193	1.712	0.78	1.143		2.231	0.851	0.616	0.288	0.871	0.655	1.87	1.52		0.721	1.424	1.734	1.17		1.815	0.68	1.313	0.404		1.559		1.665	0.69		1.502		0.775	2.64		1.305	0.532	0.742	0.555		2.206	1.205
	1.252	1.328	1.985	2.488	1.174	0.851	1.48		0.725	1.385	0.653	0.68		1.718	0.955	3.629	0.525	0.484	1.406	1.755	1.278		1.489	0.68	2.685	2.039		0.939	0.439	1.268	0.801		0.465		0.292	0.636		0.725		1.228	1.92		0.777	0.532	1.278	0.388		0.873	0.94
	1.805	2.142	1.096	1.369	2.055	0.318	2.441		0.548	1.712	1.261	1.198		1.896	0.712	1.621	0.525	2.201	1.591	1.94	1.155		0.975	1.648	2.899	2.124		0.952	0.669	1.725	0.563		1.989		0.534	2.169		0.492		0.377	0.432		0.404	0.394	1.232	0.337		0.493	0.983
	2.005	2.629	2.312	1.651	2.496	1.859	1.313		1.904	0.344	1.232	1.254		0.827	0.49	1.92	0.525	2.03	0.68	0.707	1.217		0.983	0.904	2.132	1.015		0.481	0.473	2.246	0.64		0.404		0.707	1.519		1.144		0.51	0.52		0.592	0.903	0.62	0.449		0.707	0.504
	1.378	1.131	1.036	1.393	1.162	0.413	2.036		2.176	1.755	0.909	1.42		1.856	0.49	1.712	0.658	1.896	0.68	1.719	0.86		0.563	1.248	1.62	1.643		0.789	2.159	1.05	0.71		0.908		0.806	0.708		0.329		0.593	0.532		0.419	1.99	0.686	0.448		0.904	1.369
	0.937	1.131	1.35	1.152	0.826	0.491	1.744		1.38	1.248	1.332	0.559		1.776	0.49	0.817	1.158	1.524	1.741	2.759	1.605		0.698	1.046	1.714	0.923		1.429	1.678	2.02	0.987		1.195		0.319	1.703		0.228		0.721	0.599		0.476	0.462	0.797	0.652		0.453	0.581
	2.001	0.793	1.445	0.942	1.277	1.326	1.601		1.857	0.762	0.671	1.231		2.058	1.565	1.372	2.025	3.341	1.677	0.753	1.311		0.684	0.791	2.497	0.923		1.52	0.547	0.742	1.714		0.479		0.288	0.958		0.791		1.056	0.501		0.731	0.952	1.779	0.329		0.571	0.439
	2.077	2.597	1.55	1.327	2.139	1.678	1.942		1.551	0.803	2.451	0.49		2.037	1.35	1.947	1.815	1.559	1.174	1.682	0.83		2.108	0.962	2.521	2.312		0.709	0.547	0.968	1.424		0.41		0.26	1.533		1.244		1.183	1.425		1.118	1.601	1.229	0.408		1.485	0.949
	1.703	0.731	1.525	1.708	0.689	0.852	2.052		3.028	1.039	2.739	1.483		1.162	0.516	0.865	1.894	1.86	0.854	1.463	1.083		0.549	0.577	1.002	1.336		1.554	0.775	1.815	0.376		0.29		1.129	0.458		1.548		1.521	1.554		0.785	0.233	0.737	0.392		0.551	2.419
	0.552	1.387	1.211	1.187	1.296	1.444	1.411		0.721	1.015	1.442	1.619		1.481	0.516	1.54	0.803	1.193	1.867	1.326	1.218		0.614	1.892	2.084	0.731		2.236	0.775	0.71	0.852		0.634		0.716	1.155		1.194		0.404	0.645		0.665	0.277	1.072	0.753		1.209	1.273
	1.168	1.894	0.561	1.012	2.198	1.322	1.906		2.348	1.988	1.239	1.076		1.856	1.54	1.162	0.803	1.775	1.885	0.97	1.088		2.737	1.625	1.184	0.731		1.909	0.611	1.14	1.4		1.806		0.665	1.432		0.394		0.419	0.811		0.413	0.678	1.012	0.548		0.419	0.356
	2.433	1.796	1.637	0.677	1.697	2.193	2.146		1.165	1.502	1.161	1.076		1.739	2.039	2.804	0.803	1.355	0.822	1.356	1.6		1.256	1.435	1.723	0.731		1.204	0.523	0.904	2.201		0.97		1.091	1.422		0.52		2.506	1.062		0.521	0.361	0.97	0.306		0.399	1.437
	2.645	2.025	1.294	0.683	1.186	1.422	1.576		2.212	0.658	1.072	1.076		1.039	1.17	1.205	0.803	1.644	0.693	1.516	0.751		2.888	0.62	1.708	0.885		1.374	0.503	0.753	1.332		0.419		0.981	0.653		0.439		0.376	1.569		0.564	0.456	0.626	1.065		1.123	0.606
	0.983	2.328	1.995	1.781	1.186	1.503	1.169		2.312	1.046	1.227	1.377		2.465	0.903	0.752	0.385	0.439	1.211	1.387	1.411		2.34	0.579	1.459	1.17		0.574	1.483	0.806	1.026		1.163		0.968	0.822		1.977		0.728	0.525		1.246	0.456	1.322	1.119		0.736	0.962
	0.877	1.731	1.857	2.28	1.411	1.458	1.396		1.032	0.848	1.558	1.008		1.075	0.903	3.01	0.385	1.19	0.835	2.011	0.736		1.564	0.579	2.51	1.801		0.449	0.577	0.51	1.212		1.034		0.571	0.563		0.612		0.488	0.544		0.551	0.252	0.476	0.337		0.388	1.186
	0.595	1.731	1.442	2.122	0.705	1.431	1.396		1.294	0.864	0.917	1.259		1.17	1.367	1.992	0.385	2.379	1.48	1.756	0.736		1.018	2.5	1.485	1.916		2.129	0.577	1.805	1.618		1.322		0.6	0.635		0.43		0.392	1.015		0.908	0.319	1.126	0.188		1.4	0.93
	0.548	0.475	0.907	1.517	0.705	1.744	2.41		1.613	0.313	2.04	1.254		0.457	1.84	2.118	0.336	1.096	0.981	1.646	0.577		1.28	1.015	2.508	1.196		1.867	0.577	1.72	0.39		0.62		0.306	0.939		1.635		2.774	0.7		1.487	1.227	0.399	0.399		1.219	0.905
	0.959	2.109	0.907	1.078	1.31	1.336	1.642		1.893	0.347	1.442	1.174		1.673	2.15	0.912	0.336	1.917	1.162	1.254	0.907		0.551	1.015	2.106	2.068		0.827	0.73	0.847	0.292		0.909		0.918	1.3		0.689		0.861	0.481		1.466	0.42	0.479	0.91		0.649	1.226
	0.944	2.566	2.253	1.675	1.686	2.025	1.761		1.91	2.159	1.871	1.385		0.912	0.559	0.871	0.336	2.432	1.054	1.976	0.981		0.595	2.094	0.755	0.886		0.288	0.539	1.378	0.62		1.258		0.759	1.949		0.664		0.673	1.199		1.219	0.725	0.26	0.707		2.54	0.664
	2.326	1.075	1.875	1.571	1.036	0.929	2.372		0.716	1.619	1.066	1.379		1.75	0.559	2.3	1.922	2.582	1.047	0.577	1.429		1.068	1.782	0.439	0.886		0.943	0.539	1.925	0.424		2.102		0.377	1.44		1.92		0.365	0.732		0.525	0.643	0.742	0.319		0.439	1.028
	0.767	2.424	1.94	0.399	1.703	1.258	2.02		1.013	0.93	1.879	0.822		1.136	0.449	0.827	1.429	2.08	0.597	0.537	1.158		3.013	0.518	1.98	1.125		0.709	0.539	1.424	1.419		1.158		0.368	0.742		0.649		1.94	0.486		1.195	1.001	0.419	0.318		1.235	1.072
	2.102	2.23	0.501	0.769	1.135	1.405	1.326		2.26	1.414	2.443	2.295		0.501	0.449	1.646	0.716	1.19	0.516	1.703	0.731		2.388	0.518	2.09	0.95		1.161	2.502	0.456	0.235		2.043		0.653	1.336		0.736		0.959	0.847		0.26	0.918	0.392	0.182		0.665	0.277
	2.013	1.643	0.516	1.103	1.135	1	1.779		3.256	1.789	1.484	0.49		1.757	2.518	1.806	0.966	1.05	0.516	2.135	0.731		1.613	0.518	0.612	0.616		0.604	0.716	2.317	0.678		0.634		1.962	1.474		0.913		0.962	0.611		0.424	0.361	0.521	0.626		0.623	0.433
	1.012	1.471	1.29	1.438	2.075	2.093	1.724		0.979	1.463	1.875	1.429		1.278	1.003	0.808	0.396	0.917	1.406	1.474	1.885		1.538	1.455	3.612	0.616		1.531	2.266	0.581	1.581		0.347		1.244	0.952		0.791		1.163	0.365		0.716	0.775	1.214	0.188		0.404	1.408
	1.659	2.197	1.316	1.543	1.181	1.645	2.077		1.033	0.848	1.582	1.429		0.597	1.52	1.731	0.396	1.419	0.544	0.777	1.581		2.445	1.138	0.725	0.7		0.826	0.981	0.479	0.62		1.348		0.808	0.959		0.517		0.838	0.646		0.953	0.324	0.204	0.871		0.861	0.484
	1.516	2.481	1.216	1.04	2.118	2.007	0.841		1.46	0.551	2.096	1.35		0.673	1.033	1.019	0.396	0.88	0.43	0.894	0.752		2.888	0.475	2.081	1.619		0.947	0.92	0.623	1.288		1.265		1.226	1.53		0.343		2.731	1.036			0.343	0.714	0.767		1.132	0.355
	1.228	2.347	1.686	2.152	1.089	2.707	0.841		1.174	1.551	0.851	0.907		2.077	1.033	0.501	0.396	0.683	0.43	0.808	1.393		3.293	0.475	1.879	0.86		2.204	1.35	1.734	0.537		1.258		1.316	0.93		0.43		0.387	2.021			0.297	1.126	0.892		0.708	0.563
	0.476	0.406	1.46	0.456	2.076	2.151	0.892		3.128	0.793	0.537	2.066		1.008	1.6	1.409	0.396	0.616	1.271	0.616	1.231		1.615	0.775	1.484	1.612		0.449	0.49	1.959	1.226		1.614		1.226	0.942		0.413		0.419	0.544			0.456	0.646	1.841		0.62	0.541
	0.716	0.406	2.245	1.058	1.125	1.582	1.767		1.229	0.793	0.658	2.427		2.748	2.003	1.55	0.396	0.983	0.518	0.841	2.15		2.215	0.327	1.717	0.232		0.895	1.135	1.862	0.962		0.861		0.704	1.273		0.525		1.289	0.251			2.542	1.346	0.665			1.098
	1.539	0.406	0.705	1.503	2.211	1.234	1.622		0.626	1.502	1.501	0.7		1.553	1.369	2.028	1.033	0.857	0.626	2.286	2.281		3.161	0.579	1.361	0.232		1.101	0.481	1.095	1.194		0.292		0.377	0.671		1.385		0.424	1.819				0.753	0.376			1.306
	1.145	1.731	1.29	1.744	0.86	1.444	0.896		1.856	1.343	0.58	0.7		1.825	1.336	2.54	0.389	1.449	0.473	1.593	0.997		0.684	1.565	0.935	0.232		1.648	0.481	0.968	2.288		0.78		0.838	0.274		0.868		0.434	0.31				1.458	0.935			0.981
	0.683	1.718	0.301	0.9	0.86	0.626	1.685		1.228	1.468	1.91	1.335		1.721	0.919	1.867	0.389	1.378	0.473	1.326	1.701		2.031	1.703	1.683	0.635		0.946	0.826	2.453	1.805		1.431		1.033	1.278		0.51		0.488	0.993				1.884	0.347			0.814
	0.993	1.036	0.301		2.406	1.918	1.328		2.042	0.669	2.682	1.306		1.837	1.192	3.13	0.847	0.462	1.442	1.755	0.857		1.081	2.366	1.645	1.577		0.559	0.693	1.372	1.144		0.645		0.958	0.368				1.219	0.215				1.226	0.451			1.095
	2.423	1.746	1.822		1.196	2.308	0.983		1.818	0.847	2.384	1.125		1.174	0.766	1.036	0.847	1.068		3.005	0.857		1.593	0.731	2.467	2.1		0.926	0.693	2.084	0.886		0.877		0.557	1.474				0.504	1.04				0.51	0.502			1.195
	1.214	2.243	0.272		2.118	1.118	2.111		2.246	0.904	1.91	1.181		1.135	0.651	3.485	1.121	0.645	1.697	1.903	0.907		0.97	0.731	2.832	2.326		1.27	0.693	1.683	0.97		0.94		0.913	1.459				0.62	1.212				1.361	0.493			1.575
	1.316	2.298	2.124		1.48	1.977	1.582		0.979	0.912	1.956	1.238		2.967	2.139	1.158	1.162	2.151	1.652	1.053	0.907		0.935	0.966	1.112	1.316		1.196	0.432	1.99	0.433		0.51		0.777	1.013				0.388	0.626				0.806	0.806			1.885
	0.979	0.62	2.546		1.553	1.556	1.779		1.461	0.912	1.932	0.779		1.677	0.465	2.683	1.596	0.959	1.189	0.634	1.339		0.571	2.281	1.489	0.907		0.955	0.387	2.224	1.414		0.252		0.361	1.806				2.421	0.561				0.532	1.168			0.532
	1.129	0.62	2.068		1.498	0.635	0.979		0.877	1.189	0.857	0.779		1.154	1.214	1.52	1.596	0.765	1.269	0.847	0.7		1.601	1.511	3.086	1.17		0.947	0.387	2.217	0.996		1.749		0.361	0.695				1.056	1.478				1.449	0.708			0.923
	1.494	0.62	2.396		2.546	1.512	1.655		1.084	1.654	0.677	1.992		1.581	1.308	1.981	2.064	0.838	1.56	2.561	1.422		0.896	2.193	1.288	1.401		0.668	0.721	1.42	1.05		1.763		0.88	1.482				1.01	1.591				1.267	0.288			0.306
	1.241	0.62	1.931		1.445	1.771	1.644		0.707	2.149	1.92	1.095		0.736	1.308	0.822	1.174	0.871	1.271	1.887	0.947		1.593	0.923	1.415	1.004		0.52	1.047	1.553	1.235		1.693		0.479	1.521				0.731	0.731				0.419	0.246			0.368
	0.479	2.044	1.313		0.689	0.643	1.396		1.529	0.396	1.789	1.485		1.334	2.068	0.457	1.432	1.948	0.868	0.868	0.751		0.748	0.923	1.378	0.774		0.886	0.327	1.533	0.924		0.419		0.537	0.886				1.276	0.645				0.419	0.616			0.319
	0.837	1.238	1.721		0.689	1.797	1.165		1.753	1.271	1.431	2.124		1.205	0.439	0.473	0.473	2.356	0.785	1.4	1.856		2.848	1.837	1.351	1.273		1.27	0.336	1.948	1.624		1.181		1.197	0.801				0.968					0.922	0.434			0.742
	1.379	0.585	1.48		0.775	0.949	1.291		3.016	0.871	1.615	1.157		1.335	0.585	1.116	0.473	1.467	0.785	0.93	0.923		2.488	0.475	0.812	1.472		0.561	0.655	0.549	0.484		1.768		0.388	0.648				0.953					0.871				1.914
	1.749	0.585	1.252		1.147	1.289	1.602		1.933	0.871	0.968	0.877		1.224	0.585	1.746	0.996	0.848	0.785	1.674	0.923		1.173	0.774	0.69	0.736		0.966	1.207	0.492	0.449		1.971		0.595	1.672				0.449					0.39				1.184
	2.4	2.274	2.135		0.486	1.717	1.727		1.265	0.871	2.935	0.877		1.204	0.585	0.93	0.942	1.01	0.563	0.64	0.923		2.473	1.646	1.69	0.604		0.695	0.981	1.008	0.917		0.684		0.404	0.368				0.434					0.613				1.096
	2.376	1.733	1.612		1.824	1.31	0.868		1.46	0.981	1.307	0.981		0.551	0.585	2.312	0.871	1.848	0.563	2.138	0.816		2.569	0.955	3.468	1.634		0.709	0.769	2.971	0.665		0.581		1.193	0.806				0.75					0.529				0.756
	1.261	1.541	1.92		1.828	1.655	0.868		5.218	0.561	1.949	1.414		0.523	0.432	1.867	0.89	1.236	0.322	1.724	1.205		1.424	0.97	2.453	0.97		0.645	0.387	2.554	1.918		0.26		1.156	0.68				0.662					1.323				0.449
	1.551	1.541	1.805		1.579	0.277	0.868		1.004	0.658	2.317	1.635		1.399	0.432	0.928	0.817	2.286	1.108	1.489	1.04		1.165	0.731	1.754	1.327		0.639	0.301	1.767	1.361		1.236		0.97	1.578				0.777					0.816				0.462
	1.271	2.418	0.645		1.451	0.376	0.868		1.92	0.658	1.76	1.007		1.61	0.712	1.065	0.817		1.748	1.14	1.04		2.163	0.912	1.736	1.327		0.673	0.736	1.469	1.666		1.296		0.563	0.664				0.636					0.456				0.537
	0.394	1.563	2.735		1.973	1.053	1.096		2.813	0.658	1.768	0.803		1.308	0.712	0.981	1.246		1.254	2.215	1.247		0.937	1.316	1.601	1.905		0.608	0.861	2.085	0.704		0.662		1.551	0.721				0.549					0.852				0.929
	0.288	2.021	2.068		1.527	1.702	2.144		0.476	1.047	2.397	1.058		2.537	0.712	1.174	0.735	1.91	0.581	0.912	0.911		0.9	1.026	2.104	1.646		0.693	0.981	2.05	0.827		1.389		1.472	1.173				1.058					1.356				0.555
	1.826	1.861	1.241		1.101	1.864	1.656		1.485	0.7	0.462	1.085		1.922	0.912	1.395	0.318	1.797	0.581	1.543	1.3		1.209	0.656	0.678	1.808			0.532	2.333	0.274		1.502		1.607	0.839				1.402					1.323				0.516
	1.637	1.958	0.912		1.101	0.93	1.367		0.91	0.693	0.479	1.582		1.485	2.616	0.602	2.6	1.013	0.581	1.88	0.791		0.989	0.993	1.578	2.007			0.523	1.2	0.931		1.212		1.145	1.187				2.138					0.88				0.643
	1.588	2.388	1.636		1.963	1.904	1.316		1.268	0.947	1.155	1.389		0.616	1.52	1.405	1.785	1.029	0.581	0.555	0.791		1.756	2.269	2.655	1.096			0.501	0.854	1.088		1.848		1.193	0.678				1.134					0.404				1.205
	0.297	0.599	1.973		1.512	1.781	0.692		1.803	0.258	1.665	1.062		0.639	1.181	0.673	0.75	1.252	1.193	2.827	0.577		0.449	0.731	3.349	1.814			1.25	0.39	0.779		0.91		0.939	1.391				1.98					0.501				0.686
	1.688	0.599	1.559		1.943	1.458	2.005		1.064	0.857	1.778	1.252		0.775	1.455	1.771	0.75	1.2	0.665	1.246	2.195		1.484	1.54	1.593	1.635			1.101	2.326	0.424		0.387		0.388	0.419				0.886					0.42				3.511
	1.143	0.599	1.04		0.981	1.229	1.082		3.348	0.882	1.582	0.544		3.024	0.626	1.918	0.505	0.913	0.479	1.026	1.161		1.326	0.304	1.104	1.406			1.382	1.809	0.75				0.51	0.839				2.996					0.551				0.658
	2.505	1.041	1.992		0.981	1.226	1.714		2.34	0.518	0.797	0.544		3.423	0.626	1.245	0.356	2.418	0.832	1.359	1.339		0.767	1.36	2.295	1.678			1.075	1.254	1.491				0.439	0.976				0.987					2.051				0.322
	1.675	1.041	0.789		1.24	0.871	1.774		1.123	1.558	1.165	1.525		0.914	0.635	0.981	0.589	0.742	1.652	1.458	0.712		0.646	1.36	2.554	0.465			0.669	0.616	1.346				0.42	0.692				0.347					0.868				0.456
	1.627	1.276	1.036		1.765	2.233	1.827		0.917	1.138	1.44	1.888		1.085	0.68	0.408	1.207	1.644	0.501	1.413	1.207		1.563	0.585	2.999	0.465			0.304	1.697	0.664				0.968	0.551				0.584					0.923				0.728
	1.33	1.276	0.861		0.903	1.935	1.876		2.213	1.022	0.563	1.11		2.236	0.68	1.621	1.294	1.112	1.098	2.144	1.207		1.335	0.645	3.184	1.393			0.981	1.3	0.78				0.716	0.97				0.329					0.347				0.595
	1.033	1.805	2.164		0.903	2.144	1.082		3.05	0.882	1.712	1.923		0.561	0.68	0.922	0.626	0.616	0.521	1.336	0.83		0.742	0.645	1.673	2.768			1.367	1.226	0.791				0.547	0.626				1.088					1.612				1.174
	1.437	2.162	2.039		1.205	1.358	0.935		2.084	0.943	2.782	1.95		0.752	0.396	1.677	1.771	0.917	1.033	0.959	1.714		0.451	0.37	3.792	2.768			0.481	1.189	1.268				0.324	0.413				0.745					0.68				1.967
	1.464	1.995	1.655		1.205	0.62	1.298		1.2	0.481	1.872	2.021		1.248	1.129	3.263	0.97	0.886	0.892	2.068	1.857		1.588	1.773	0.634	1.429			0.599	2.288	0.581				1.351	2.533				1.081					0.664				1.029
	0.645	2.652	0.668		1.339	1.032	1.913		2.122	0.481	1.82	0.93		1.374	0.43	2.553	2.481	1.053	0.877	1.644	1.289		2.276	0.871	1.673	1.549				0.563	0.837				0.913	0.51				1.372					1.511				1.095
	1.457	2.04	0.928		1.369	1.795	1.161		2.692	0.585	1.601	1.339		1.694	0.981	0.737	0.646	1.512	0.793	1.066	1.241		2.367	0.871	1.454	1.116				1.378	0.987				0.937	1.431				1.097					0.852				0.812
	1.387	2.677	1.577		1.46	1.163	1.511		1.4	0.585	2.282	0.751		2.721	0.981	0.574	0.751	1.829	1.693	1.442	0.735		0.71	1.634	2.809	0.871				2.048	0.39				1.226	1.48				1.869					1.104				2.871
	1.918	2.162	2.066		0.457	1.152	1.839		1.056	0.585	2.606	0.751		2.055	1.366	2.234	1.05	1.168	0.368	1.558	0.735		2.324	0.49	2.334	0.92				2.459	0.563				0.419	0.881				1.748					0.392				0.408
	0.912	2.171	1.66		0.457	1.563	1.004		2.764	1.145	0.479	1.015		2.124	0.52	1.168	0.993	1.533	0.62	1.843	0.313		1.096	0.49	2.296	1.591				1.347	2.163				1.144	0.504				1.861					1.01				0.871
	1.586	1.945	1.42		1.181	1.462	2.033		2.336	2.124	2.217	0.616		0.912	1.461	1.966	0.7	1.504	1.897	0.859	0.313		0.962	1.265	2.322	0.962				2.531	0.68				1.126	0.636				0.909					1.261				0.318
	2.815	2.135	2.135		0.579	2.034	1.942		2.219	2.165	1.045	1.327		1.164	1.923	1.084	0.693	0.626	0.71	0.949	1.301		2.791	0.982	1.416	0.962				1.104	3.107				0.485	0.797				1.408					0.759				0.505
	1.061	2.071	1.414		2.08	1.708	1.329		0.976	2.039	1.316	0.616		1.527	0.982	0.665	0.503	1.729	1.619	1.145	1.336		0.68	0.432	2.24	1.701				1.607	0.868				0.532	1.065				1.278					0.548				0.434
	1.558	2.161	1.535		0.396	0.89	1.963		0.801	1.131	2.367	1.429		0.83	1.995	0.692	0.566	1.494	0.936	1.489	0.672		0.525	0.432	1.567	0.599				1.968	1.521				0.137	0.501				1.457					0.949				0.51
	2.383	2.322	1.867		1.437	0.614	1.318		1.209	0.347	1.725	1.463		1.891	0.599	2.541	0.566	0.886	1.198	1.3	1.046		1.645	0.7	2.272	0.599				2.197	2.54				1.265	0.822				0.488					0.742				0.797
	2.625	0.789	2.03		1.52	1.416	1.588		1.393	0.43	1.846	1.765		0.835	1.935	0.678	0.566	1.813	1.161	1.31	0.83		1.945	1.192	1.573	0.599				0.388	0.413				1.615	0.827				0.42					0.387				0.678
	2.034	0.789	1.978		1.033	1.522	0.534		1.2	0.731	0.577	1.212		1.563	1.92	1.471	0.762	1.347	1.528	1.803	0.83		1.375	1.273	1.638	0.599				1.228	0.451				1.444	0.368				0.465					0.62				1.677
	1.805	0.789	1.289		1.704	1.226	1.732		0.742	1.385	1.154	2.164		1.904	0.835	2.614	0.83	1.217	1.05	0.981	2.253		3.092	2.039	0.745	1.511				2.066	0.376				1.025	0.775				0.549					0.361				0.827
	2.759	2.177	2.475		1.992	1.129	1.298		1.294	1.42	0.581	2.189		2.111	0.835	1.755	0.83	0.97	1.823	1.484	0.886		2.894	0.775	1.272	2.253				1.581	0.595				0.451	1.01				0.712					0.462				0.571
	1.156	2.026	1.064		1.455	0.993	1.214		0.765	0.775	1.245	1.909		0.432	0.775	0.602	0.87	0.71	0.839	1.3	1.442		1.33	1.639	1.48	1.054				1.852	0.408				1.55	0.361				0.399					0.904				0.537
	1.348	1.66	0.86		1.367	1.165	2.593		1.519	1.637	2.102	2.331		0.981	0.775	1.058	2.15	1.372	0.839	0.748	1.579		1.415	2.851	2.335	1.054				1.388	0.318				0.577	1.174				1.004					0.547				0.812
	2.709	2.071	1.336		0.955	0.929	2.025		0.936	1.189	1.71	1.119		3.269	1.129	0.737	1.311	0.725	1.807	1.821	0.95		1.768	0.608	0.937	1.4				0.636	0.479				1.422					1.665					1.256				1.472
	2.472	0.551	1.763		0.955	1.42	1.29		0.748	1.032	1.05	0.73		2.19	1.3	0.39	1.923	0.97	1.145	1.846	0.943		0.857	0.608	1.068	0.43				1.539	0.297				1.519					0.852					1.662				1.322
	1.688	0.551	1.313		1.837	2.001	1.163		2.819	1.032	1.065	0.73		1.98	0.599	0.448	0.559	0.775	1.44	2.301	1.92		1.19	1.849	2.288	1.551				1.393	0.797				0.75					1.229					1.002				0.707
	2.212	0.551	1.889		0.774	2.063	0.686		1.845	1.032	1.258	0.73		2.76	1.704	0.798	0.559	1.53	1.197	2.409	0.695		1.789	1.385	1.33	1.034				1.02	1.209				1.155					0.404					0.332
	1.449	0.551	1.909		0.774	1.197	1.781		1.897	0.688	2.352	1.265		0.943	0.501	1.008	0.732	1.532	0.837	1.781	1.183		2.167	0.886	2.422	0.762				2.03	0.456				0.456					0.349					0.433
	2.407	0.551	2		2.196	2.338	0.725		2.224	0.688	1.556	0.561		0.639	0.501	1.98	0.695	1.648	1.714	1.3	1.118		2.407	0.886	1.948	1.214				0.993	0.52				0.491					0.42					1.714
	2.03	1.598	2.87		0.962	1.829	0.725		2.263	0.688	1.148	0.561		1.678	1.168	1.02	0.695	1.461	0.26	1.128	1.677		1.102	0.886	1.033	0.672				2.235	0.814				0.94					1.158					0.404
	2.691	1.463	1.891		1.867	1.204	1.588		2.841	0.928	0.968	1.686		2.488	1.661	0.492	0.695	0.91	1.013	1.612	0.826		1.193	0.243	2.132	1.265				1.347	0.501				0.292					1.004					0.458
	2.096	2.164	0.817		2.365	2.003	1.702		0.983	0.731	1.428	2.123		1.579	1.592	1.963	0.695	1.33	0.602	2.346	0.904		1.489	0.518	1.925	2.615					0.388				1.327					1.489					0.97
	2.073	0.775	0.559		0.774	2.034	1.501		2.116	0.426	2.159	1.855		1.768	0.518	0.246	0.695	1.141	0.602	1.326	0.904		1.44	1.174	0.595	0.95					0.785				0.534					2.296					1.368
	1.543	0.947	2.028		1.525	1.245	1.4		1.002	0.791	1.33	0.943		1.075	0.518	1.033	1.119	2.477	0.602	0.479	0.766		1.419	1.17	0.626	0.732					0.564				1.136					1.05					0.935
	2.067	0.947	2.271		1.308	2.295	1.843		1.864	1.946	2.539	1.714		2.706	0.518	2.195	1.119	1.012	1.183	2.058	1.047		1.703	1.078	1.318	0.732					0.606				0.557					1.607					0.91
	2.048	1.721	1.036		1.308	1.878	2.104		1.784	0.83	1.335	1.697		3.939	0.518	1.866	1.592	0.58	0.975	0.904	1.047		1.488	2.524	2.443	0.74					0.365				0.777					2.183					0.987
	1	2.253	2.006		1.339	1.259	2.582		1.825	0.761	1.197	2.868		1.015	1.007	1.557	0.752	2.424	0.755	1.737	0.86		2.752	2.352	0.93	0.735					0.574				0.485					1.387					0.868
	0.73	1.867	2.068		1.581	1.239	1.917		1.549	0.559	1.878	1.612		2.406	1.586	1.284	0.895	0.908	1.364	1.074	1.69		2.483	1.25	0.616	0.735					1.008				0.557					1.33					0.525
	1.364	1.623	0.611		0.993	2.169	1.839		1.103	0.518	2.4	1.096		2.243	0.616	1.197	1.625	0.787	0.953	0.917	1.022		1.002	0.693	1.719	1.372					0.664				0.937					0.525					0.806
	0.877	1.896	0.611		1.199	1.393	1.122		1	1.371	1.236	1.174		3.163	0.616	0.761	1.406	1.588	0.551	2.185	1.592		2.987	0.693	1.123	2.339					0.42				1.714					2.776					0.424
	0.9	2.064	2.055		1.654	1.216	1.939		0.683	1.592	1.815	1.591		2.484	0.616	0.852	0.789	2.235	1.821	1.596	1.181		2.135	1.861	2.452	0.847					0.71				0.78					1.279					1.033
	1.474	0.651	2.346		1.867	1.803	1.501		1.992	0.793	0.424	1.677		0.99	0.481	0.684	1.11	1.226	0.593	1.615	1.67		0.742	1.704	3.066	0.886					1.118				0.392					0.456					0.822
	1.118	0.651	0.732		1.727	1.601	1.441		0.606	0.793	2.096	1.733		0.808	0.481	0.662	2.485	0.525	1.72	1.784	0.525		0.458	2.72	2.525	1.825					1.118				0.94					0.673					0.52
	2.002	0.651	0.732		1.952	1.379	1.803		1.558	2.034	1.072	1.95			1.022	0.529	1.923	0.968	1.648	0.614	2.171		2.37	1.422	1.378	1.088					1.155				1.168					0.797					1.46
	2.335	0.962	0.732		2.524	2.041	1.197		0.707	1.065	1.627	1.252			1.404	0.549	0.408	0.736	0.635	0.861	1.174		2.312	1.757	0.413	0.886					2.172				1.866					1.791					1.356
	2.201	0.962	1.877		1.865	1.241	1.833		3.027	1.083	0.959	2.687			0.689	0.745	0.408	1.003	0.485	1.226	1.116		0.62	1.462	2.685	0.811					1.012				0.725					0.913					0.343
	2.381	0.962	1.327		2.263	2.58	1.368		1.618	2.001	2.106	1.591			1.276	0.876	0.645	2.885	0.485	0.616	1.294		3.3	0.449	2.497	0.939					0.892				1.836					0.909					1.026
	1.771	1.927	1.327		1.733	1.37	2.053			0.847	2.395	1.462			1.35	1.811	1.635	1.323	1.198	1.557	2.336		1.644	0.449	1.246	1.106					0.484				1.173					0.736					0.329
	2.015	1.659	2.231		1.95	1.145	1.764			0.668	1.378	1.162			0.43	0.343	0.947	0.868	1.369	0.844	0.975		1.677	0.449	2.882	0.481					1				0.602					0.989					0.844
	1.893	1.796	1.79		1.945	2.007	1.612			0.668	2.37	0.501			0.43	0.636	0.99	1.866	1.025	1.962	1.639		2.354	0.449	2.555	0.74					0.775				1.204					0.581					0.571
	1.807	2.169	1.712		1.718	0.451	2.005			0.668	0.626	1.3			0.43	1.03	0.396	0.71	1.025	1.442	1.512		2.367	1.224	1.342	0.74					0.89				1.258					0.653					1.411
	0.886	2.021	2.039		1.616	1.372	1.14			0.668	1.94	0.981			0.775	0.608	0.396	1.489	0.462	0.876	1.252		1.098	0.816	3.626	0.705					0.541				0.852					1.224					0.547
	1.658	2.379	1.558		1.118	1.744	1.477			0.775	0.775	0.981			0.463	1.797	0.396	0.671	0.462	1.132	1.118		1.082	1.075	2.201	0.639					0.881				0.876					0.68					0.671
	1.945	1.6	1.5		0.501	1.593	0.953			0.775	1.112	1.782			0.463	1.01	2.026	1.028	0.462	0.51	2.587		2.094	0.646	1.373	0.928					0.608				1.145					0.439					1.298
	2.258	1.039	1.328		0.501	1.05	1.588			0.775	1.145	1.247			0.503	2.129	1.455	0.908	0.929	0.592	0.818		2.999	0.646	2.744	1.371					0.767				0.827					0.43					1.947
	1.361	0.895	1.328		1.548	0.501	1.709			0.775	2.012	0.8			1.72	1.582	1.181	2.737	1.284	1.44	0.818		2.187	0.811	2.998	0.854					0.51				0.365					0.537					0.349
	1.825	0.895	1.505		1.637	1.71	1.788			1.886	1.575	0.808			1.596	0.886	1.677	1.104	1.327	1.141	1.485		1.491	1.591	2.737	1.984					1.053				0.665					0.708					0.388
		0.895	1.291		0.982	1.969	2.163			0.655	1.098	0.907			1.553	0.812	0.822	0.465	0.735	1.742	2.352		2.784	0.966	2.48	1.199					0.75				0.388					0.534					1.252
		0.895	2.211		2.44	1.546	1.737			0.655	1.804	1.429			0.475	0.962	0.822	1.04	0.735	1.025	1.856		1.581	0.599	2.28	1.174					0.39				0.571					0.547					0.574
		2.343	2.171		1.344	1.354	1.731			1.705	1.699	1.131			0.475	0.827	1.328	0.332	1.264	1.186	2.559		4.007	1.765	2.03	0.732					1.98				0.871					0.653					0.458
		2.343	0.826		1.344	0.557	1.903			0.854	2.326	1.769			0.347	1.938	1.308	0.449	0.456	2.827	0.68		1.648	1.034	3.004	1.259					0.761				0.69					0.465					0.343
		1.892	1.041		1.646	0.505	2.21			0.854	0.696	1.694			0.347	2.978	1.121	1.702	1.48	1.52	0.99		1.516	0.473	2.336	0.826					1.002				0.777					0.725					0.433
		1.885	1.041		1.91	1.471	1.871			2.043	0.574	1.372			0.731	2.858	0.912	0.987	0.43	2.3	1.462		1.563	0.443	1.183	1.655					0.871				1.072					1.042					0.89
		2.243	1.701		1.106	1.252	2.105			1.677	1.692	0.731			1.283	1.246	1.207	0.94	0.909	2.13	1.319		2.04	0.639	2.315	0.885					0.886				0.979					0.616
		2.026	1.962		1.677	1.259	1.193			1.174	2.02	0.651			1.616	0.909	1	0.71	1.183	1.691	1.958		2.007	2.25	0.935	0.539					1.258				1.098					0.698
		1.506	2.763		0.886	1.194	1.193			0.731	0.613	0.651			1.174	0.905	0.656	1.198	0.817	1.942	1.238		0.704	2.214	0.793	1.25					0.529				1.126					0.492					2.708
		1.937	2.024		0.673	1.415	1.209			2.129	2.14	0.981			2.665	1.432	1.211	2.269	0.93	1.948	0.43		0.91	0.473	3.213	1.485					0.332				0.653					1.446					0.439
		1.04	1.409		1.414	1.612	1.669			1.565	1.459	1.096			1.712	0.698	0.604	0.664	1.091	1.219	0.904		0.944	1.4	3.491	1.943					0.319				0.488					1.068					0.443
		1.694	2.064		2.094	1.525	1.284			1.158	2.151	1.121			1.935	1.986	0.99	2.113	0.479	0.767	1.73		1.46	2.097	2.879	0.92					0.465									0.613					0.736
		1.612	1.851		0.94	3.075	1.112			1.873	1.462	0.37			0.903	1.326	1.034	1.294	0.479	1.692	0.742		1.756	0.811	2.797	0.7					0.387									0.606					0.37
		2.406	2.532		0.94	1.155	2.058			1.731	1.65	1.189			1.505	1.122	1.196	1.693	0.479	1.049	1.125		0.912	1.66	1.575	0.7					0.484									0.735					0.577
		2.251	2.008		2.096	1.852	2.473			1.147	1.272	1.628			0.475	1.214	1.189	0.276	0.894	1.072	1.125		1.724	1.586	1.942	2.18					0.791									0.716					1.041
		0.604	2.065		2.513	1.873	0.584			0.49	2.337	0.751			0.475	1.484		1.721	0.91	1.721	0.602		1.161	1.625	2.102	1.819					0.306									0.419					0.608
		0.604	2.432		1.827	1.612	0.968			0.49	1.763	1.596			1.538	2.308		1.528	1.197	1.72	0.602		2.769	2.546	2.796	1.437					0.516									0.297					0.99
		0.604	1.308		1.918	1.339	1.89			0.919	1.056	1.84			1.765	0.612		1.254	0.635	1.31	0.602		1.304	0.762	2.24	1.623					0.69									0.581					1.814
		0.604	1.385		0.97	1.308	2.222			1.655	1.316	1.36			0.432	2.106		0.51	0.975	1.056	1.881		0.838	0.762	2.418	1.04					0.525									1.897					1.04
		1.769	1.385		1.428	1.933	1.148			1.29	1.472	1.852			1.563	0.6		1.276	0.917	1.158	2.157		1.174	1.697	1.144	1.591					0.683									2.124					1.075
		1.769	1.291		1.073	1.406	1.151			1.099	2.337	1.409			1.648	0.731		1.126	0.51	1.161	1.186		1.316	1.041	2.879	1.05					0.377									1.119					0.608
		1.277	3.004		1.714	2.216	2.6			1.211	1.576	1.471			1.673	1.582		1.489	1.685	2.193	1.625		3.659	1.582	2.664	0.646					0.577									0.623					0.432
		0.926	1.468		1.33	2.028	1.145			0.732	1.986	1.162			0.639	1.112		1.039	0.505	2.185	0.608		1.034	1.575	1.11	0.646					0.737									0.306					1.462
		0.926	2.423		1.112	1.409	1.361			1.661	1.471	1.445				1.163		1.209	1.174	1.591	2.768		1.236	1.565	1.685	1.096					0.476									0.394					0.544
		2.235	2.453		1.72	1.48	1.917			1.007	1.387	0.944				0.643		1.368	1.245	1.351	1.535		1.012	0.656	1.71	1.764					0.365									0.532					0.566
		2.507	1.755		2.904	1.336	2.052				1.323	1.463				0.859		0.735	0.736	0.775	0.761		3.029	0.656	1.916	1.387					0.39									0.564					1.35
		1.425	1.875		1.304	1.478	1.064				2.269	0.656				0.807		1.803	0.71	1.316	0.761		2.423	1.695	2.081	1.129					0.484									1.132					0.877
		0.735	1.377		1.174	2.013	0.937				1.144	0.518				1.58		0.716	1.173	1.702	1.31		1.904	1.214	2.87	1.265					0.549									0.424					0.779
		0.735	2.529		0.42	1.506	1.71				1.904	0.518				0.742		0.532	1.173	2.215	1.189		0.886	0.473	1.789	1.05					0.297									1.111					1.283
		2.433	0.559		0.42	1.311	1.056				1.144	1.35				0.979		1.241	0.981	0.662	1.293		1.026	0.822	2.054	0.635					1.474									1.136					0.426
		1.222	0.559		2.418	1.945	1.056				1.169	1.35				1.613		1.528	0.962	1.013	1.008		1.348	0.585	1.566	1.106					0.413									0.731					0.457
		1.222	0.599		1.442	1.387	0.761				1.234	0.599				3.253		1.557	0.962	1.177	2.111		1.472	0.585	2.355	2.572					0.581									0.449					0.789
		2.436	1.97		1.596	0.882	1.848				1.771	0.599				1.768		0.968	0.658	0.735	1.075		2.815	0.585	3.061	2.026					0.188									1.012					0.561
		1.205	1.598		2.312	0.7	2.14				2.147	1.736				2.639		0.844	0.658	0.809	0.475		0.892		2.428	1.741					2.252									0.623					0.904
		1.205	0.518		1.67	1.308	1.632				1.638	1.036				0.684		0.552	1.359	1.938	0.639		1.457		1.002	1.797					1.417									0.555					0.561
		1.205	0.518		1.474	1.339	1.918				2.423	0.914				0.488		2.129	0.838	0.841	1.04		0.976		0.612	0.68					0.266									1.273					0.668
		2.164	1.52		1.356	1.395	1.239				1.258	0.912				1.729		1.354	0.822	0.388	1.05		0.812		1.803	1.157					0.548									0.361					1.74
		1.619	2.021		0.959	1.022	1.962				1.718	0.912				1.551		1.556	1.04	0.581			1.909		1.971	1.24														1.369					0.424
		2.791	1.958		0.959	1.265	1.102				1.677	0.721				3.126		0.968	0.64	1.265			2.806		1.392	1.49														0.725					0.304
		1.424	0.275		0.808	2.185	2.093				2.433	1.389				0.847		1.399	0.355	1.35			0.859		2.14	1.445														0.62					0.695
		2.162	1.973		1.601	1.916	1.588				1.338	1.033				0.501		1.406	0.525	1.781			1.387		1.582	0.93														0.361					0.762
		1.894	2.08		0.937	1.593	1.306				1.369	1.033				2.168		1.457	1.323	0.365			1.355		2.627	2.21														0.349					0.347
		1.621	0.327		1.148	2.004	0.976				1.024	2.253				1.761		1.065	0.787	1.208			1.488		1.734	0.73														1.119					0.551
		1.811	2.347		0.745	0.635	0.976				2.627	0.86				1.561		0.725	1.673	1.519			1.393		1.792	0.73														0.959					0.635
		0.944	1.961		0.745	1.083	1.5				1.245	0.86				0.844		0.909	1.673	0.365			0.981		1.458	0.73														0.456					0.766
		0.944	1.66		1.553	1.66	1.839				1.244	0.577				0.318		0.993	0.684	1.935			1.113		2.984	1.593														0.537					0.408
		1.952	0.31		1.103	1.462	1.717				1.114	1.129				1.01		0.686	0.962	2.009			1.592		1.154	0.904														0.808					0.336
		1.717	0.31		1.454	0.766	1.956				1.449	1.424				3.721		1.134	0.725	1.279			2.633		1.307	2.338														0.51					0.793
		1.943	2.1		0.975	2.197	1.762				1.491	0.304				1.784		1.578	0.725	1.004			1.256		1.573	1.339														1.285					1.096
		2.107	1.35		0.975	2.055	1.44				1.995	0.898				0.555		1.819	0.725	0.767			1.968		2.851	0.912														0.304					0.611
		0.43	1.459		1.214	2.289	1.825				1.013	0.705				1.887		1.693	0.767	1.809			0.571		2.013	1.034														0.689					0.911
		0.43	0.559		1.546	1.694	1.326				1.204	0.639				0.577		0.953	1.165	1.291			1.984		1.538	0.639														0.502					0.367
		1.372	0.559		0.949	1.815	1.012				2.168	0.793				0.981		0.549	0.918	1.466			1.428		1.212	0.639														0.574					0.539
		2.312	2.015		0.949	1.815	1.503				0.324	0.304				1.219		0.957	1.424	1.666			0.476		3.646	0.886														0.492					0.31
		0.639	2.121		1.245	0.827	1.452				0.917	2.058				0.968		0.665	0.521	1.683			2.582		1.991	0.473														0.377					0.432
		0.639	2.245		0.634	0.313	1.729				0.75	0.406				1.125		1.557	0.521	0.753			2.973		1.532	0.473														1.154					0.827
		0.639	1.379		1.193	1.019	1.184				2	0.406				1.049		0.595	0.521	1.551			1.501		2.352	1.265														1.028					1.218
		0.639	0.639		1.341	1.164	1.347				1.725	0.406				3.233		0.937	1.798	1.101			3.017		0.777	1.654														0.571					0.327
		1.24	0.639		1.44	1.6	1.104				2.388	0.523						1.289	0.368				1.284		2.368	1.707														0.844					0.387
		1.808	2.185		0.851	2.001	1.104				2.036	0.347						1.187	1.209				0.714		3.476	0.585														1.141					1.491
		2.021	1.686		0.851	2.04	1.774				0.347	0.752						0.748	0.877						2.031	0.966																			1.527
		2.326	1.377		1.184	1.655	0.904				4.649	1.129						2.007	1.098						2.748	1.636																			1.682
		1.455	1.05		1.62	1.852	1.304				0.912	1.404						0.434	1.553						1.358	0.561																			0.789
		1.455	1.691		1.264	1.068	0.408				1.879	0.736						1.615	1.385						2.39	0.561																			1.125
		0.99	1.686		1.823	1.796	1.582				2.647	0.736						3.111	1.265						2.266	1.935																			0.129
		1.586	0.774		0.537	0.886	1.999				1.583	0.736						2.346	0.93						0.602	0.365																			1.276
		2.162	0.774		0.806	0.943	1.156				1.256	0.766						1.291	1.298						2.205	2.176																			1.837
		1.25	0.774		1.163	1.404	1.174				2.25	0.766						0.827	1.084						2.102	2.026																			0.731
		2.398	0.774		1.163	2.371	1.658				1.779	1.157						2.013	0.876						2.148	0.761																			1.958
		2.1	0.774		1.676	1.605	1.561				1.214	1.852						1.558	1.42						1.2	1.6																			0.177
		1.007	0.774		1.485	1.248	2.175				2.882	1.861						1.933	1.388						1.194	2.055																			0.854
		2.001	1.116		1.173	2.566	1.235				2.372	0.826						2.525	0.606							0.835																			1.481
		0.774	1.478		1.803	1.896	2.141				2.051	0.547						2	0.574							0.742																			0.611
		1.686	1.875		1.165	2.421	1.464				1.458	0.547						1.54	1.278							0.882																			0.822
		1.757	0.177		1.228	1.682	1.114				1.356	0.864						2.694	0.612							1.065																			1.062
		2.243	2.076		1.632	2.193	2.075				1.714	1.49						2.308	0.908							0.895																			0.789
		0.886	2.164		0.476	0.848	2.504				2.284	1.773						0.99	0.908							2.22																			0.693
		0.886	2.478		0.892	1.512	1.118				1.676	0.716						0.705	1.187							1.553																			0.599
		0.886	0.907		1.487	1.101	2.031				0.501	1.154						1.577	0.894							1.507																			0.424
		0.886	1.358		1.857	1.17	1.322				1.959	1.158						1.465	1.082							0.52																			0.585
		0.886	1.147		0.953	1.51	1.551				0.952	1.814						1.388	0.26							1.686																			0.7
		1.339	1.425		0.953	1.022	0.779				2.025	1.174						1.72	0.26							1.196																			1.291
		1.511	1.727		1.336	1.05	1.511				1.428	1.247						2.114	1.785							2.118																			0.336
		2.524	1.42		0.419	1.701	2.112				1.903	1.036						1.377								2.859																			0.258
		1.654	1.088		1.69	1.963	1.755				1.866	1.338						0.766								1.154																			0.639
		1.886	1.677		1.399	1.797	1.118				1.104	0.585						1.254								0.871																			1.4
		1.335	0.736		1.05	0.919	1.278					1.55						1.755								0.871																			0.885
		1.335	0.736		0.822	1.99	1.99					1.851						0.997								0.946																			0.742
		1.714	1.204		0.822	1.04	1.04					1.442														0.946																			0.926
		1.714	2.372		1.644	2.159	2.159					0.895														0.8																			1.42
		2.04	1.807		1.361	1.553	1.553					0.818														1.72																			0.99
		1.849	2.374		1.631	1.101	1.101					1.721														0.544																			1.033
		2.086	1.393		0.962	1.278	1.278					1.491														0.544																			0.389
		0.789	1.313		1.575	1.174	1.174					1.034														1.256																			0.439
		0.789	2.442		1.174	1.703	1.703					1.982														1.837																			1.729
		1.717	0.732		1.047	2.15	2.15					1.068														1.078																			0.426
		1.541	0.732		1.187	2.118	2.118					0.43														1.078																			0.432
		1.442	2.436		1.519	1.769	1.769					1.118														1.55																			0.99
		2.096	2.432		0.557	1.84	1.84					0.886														3.004																			0.742
		0.597	2.379		0.557	1.73	1.73					0.43														1.062																			1.078
		0.597	1.54		2.08	1.679	1.679					0.503														2.001																			0.347
		1.382	0.43		1.084	1.999	1.999					1.032														1.652																			0.822
		2.282	1.778		2.496	1.339	1.339					0.518														0.689																			0.501
		1.27	0.716		1.677	1.66	1.66																			0.689																			0.886
		1.27	1.49		1.816	1.558	1.558																			1.437																			0.579
		1.27	1.923		1.284	1.007	1.007																			0.656																			1.125
		2.013	1.468		1.088	1.046	1.046																			1.121																			0.262
		2.013	1.468		1.246	0.955	0.955																			1.755																			0.693
		0.551	1.48		0.886	1.796	1.796																			0.911																			0.387
		0.551	1.278		1.749	2.152	2.152																			0.911																			1.019
		0.551	1.675		1.94	2.107	2.107																			0.911																			0.886
		2.79	2.436		1.948	2.543	2.543																			2.043																			0.857
		2.319	2.054		1.52	0.481	0.481																			1.377																			1.145
		1.442	1.712		2.356	1	1																			1.553																			0.49
		1.442	0.516		0.752	1.35	1.35																			2.191																			1.032
		1.442	0.516		0.752	0.579	0.579																			0.775																			0.579
		1.952	2.955		1.781	0.424	0.424																			0.577																			1.623
		2.256	2.176		2.224	0.822	0.822																			0.577																			0.766
		1.135	0.585		1.968	2.04	2.04																			0.481																			0.597
		1.135	0.585		1.97	2.484	2.484																			1.222																			0.396
		2.058	1.707		1.672	0.827	0.827																			1.677																			0.518
		2.566	1.84		1.039	0.656	0.656																			1.679																			0.99
		1.673	1.05		1.591	0.851	0.851																			0.347																			0.645
		2.197	2.109		1.01	1.918	1.918																			2.339																			0.693
		2.339	1.828		2.226	2.129	2.129																			3.535																			1.306
			1.289		1.659	2.189	2.189																			1.827																			0.52
			2.331		0.775	1.79	1.79																			2.399																			1.646
			2.271		1.653	1.822	1.822																			1.736																			0.52
			1.98		1.428	1.336	1.336																			2.379																			0.501
			1.867		0.877	0.857	0.857																			1.17																			0.789
			2.673		2.044	2.135	2.135																			1.034																			1.958
			1.478		1.959	1.829	1.829																			2.076																			1.66
			2.081		2.264	2.037	2.037																			1.765																			1.147
			1.824		1.118	1.982	1.982																			0.822																			1.424
			1.721		2.242	2.616	2.616																			0.651																			0.301
			2.055		1.591	2.507	2.507																			1.592																			0.919
			1.807		0.708	0.544	0.544																			0.73																			1.634
			1.635		0.708	1.91	1.91																			0.73																			0.952
			0.559		0.959	1.491	1.491																			1.851																			1.265
			0.559		1.583	2.08	2.08																			0.775																			1.718
			1.336		1.259	2.006	2.006																			0.947																			1.289
			1.283		1.259	2.302	2.302																			0.943																			0.597
			0.817		2.121	1.792	1.792																			0.73																			0.561
			2.385		1.452	1.849	1.849																			0.525																			0.439
			2.412		0.479	0.396	0.396																			0.886																			1.54
			2.439		1.252	2.279	2.279																			1.106																			0.585
			0.731		1.252	1.431	1.431																			1.703																			0.616
			0.919		2.066	1.851	1.851																			0.827																			0.877
			1.455		1.933	1.92	1.92																			0.304																			0.597
					0.71	2.84	2.84																			0.993																			0.894
					1.71	1.399	1.399																			1.033																			1.393
					1.426	1.306	1.306																			1.605																			0.939
					1.503	2.279	2.279																			0.651																			0.548
					1.426	1.931	1.931																			0.822																			0.492
					1.529	2.097	2.097																			0.822																			1.42
					2.151	2.118	2.118																			0.62																			0.297
					1.913	2.124	2.124																			1.196																			1.069
					1.195	1.686	1.686																			1.308																			0.188
					1.586	1.813	1.813																			0.826																			1.729
					1.529	1.42	1.42																			1.778																			1.05
					1.174	1.283	1.283																			1.278																			0.581
					1.174	1.283	1.283																			1.189																			0.822
					1.422	1.869	1.869																			0.966																			0.664
					1.517	1.661	1.661																			2.135																			0.408
					1.129	0.907	0.907																			0.886																			1.189
					1.316	2.183	2.183																			0.645																			0.753
					1.278	0.826	0.826																			1.119																			0.408
					0.753	1.442	1.442																			0.803																			0.634
					0.753	1.068	1.068																			1.039																			0.767
					0.753	1.965	1.965																			1.196																			1.112
					2.048	1.214	1.214																																						0.808
					1.542	1.254	1.254																																						1.126
					0.78	0.973	0.973																																						0.78
					1.329																																								1.136
					1.329																																								1.549
					1.638																																								1.549
					2.062																																								0.47
					2.231																																								1.789
					1.278																																								0.448
					1.52																																								0.355
					1.082																																								0.504
					1.082																																								0.548
					1.438																																								2.048
					1.984																																								1.387
					1.387																																								0.62
					0.552																																								0.678
					1.775																																								1.3
																																													0.356
																																													0.555
																																													0.306
																																													0.71
																																													1.227
																																													0.908
																																													1.084
																																													1.163
																																													1.269
																																													1.258
																																													1.575
																																													0.62
																																													0.361
																																													0.725
																																													2.613
																																													1.642
																																													0.646
																																													0.563
																																													0.434
																																													0.707
																																													0.368
																																													0.439
																																													0.692
																																													1.252
																																													0.368
																																													0.492
																																													1.839
																																													0.52




























[truncated: 22 more columns]
