# Supplementary material for: A stable microtubule bundle formed through an orchestrated multistep process controls quiescence exit
Source: eLife. 2024 Mar 25;12:RP89958. doi: 10.7554/eLife.89958 (PMC10963028; doi:10.7554/eLife.89958)
Supplement: Figure 5—source data 1. [file elife-89958-fig5-data1.xlsx]

## Sheet: Feuil1
	Y11722 5d exit 20min delay
		slide 2															slide 3																							stu2-GFP CHX 7d exit pad
n=	ROI			bud emmergeance					Spc42 separation																													n=	ROI	slide2
33	Time	D1	2	3	4	5	D6	7	8	9	D10	11	12	13	D16	17	1	D2	3	4	5	6	D7	9	10	11	D12	13	14	15	16	17	21	22				53	Time	1	2	3	4	5	6	D7	8	9	10
1	0	1.843	2.675	2.124	2.253	1.712	2.76	1.745	2.75091	2.626	2.272	1.636	2.426	1.593	1.808	1.995	1.48	2.139	1.511	2.195	1.4	1.866	2.023	2.157	2.566	2.326	1.962	1.218	1.879	1.847	1.387	2.724	2.712	1.623					0	2.481	2.235	2.89978	2.503	2.71448	2.251	2.538	1.755	2.52561	2.435
2	20	1.843	1.661	2.004	2.138	1.635	2.062	1.745	2.085	0.7	2.296	1.224	2.324	0.851	0.947	1.922	1.23	2.021	1.496	2.028	0.966	1.78416	1.591	2.09	2.45	1.683	1.833	1.168	1.646	1.637	1.371	2.29	2.617	1.328					15	2.23543	nd	2.888	2.515	2.791	nd	2.563	1.755	2.465	nd
3	40	1.197	1.465	1.192	2.077	1.75	1.929	1.556	1.129	0.68	1.348	0.955	2.43476	0.997	0.857	1.943	0.816	0.981	1.605	1.68797	0.924	1.586	1.308	1.217	1.654	0.534	0.355	0.966	1.368	0.981	1.369	1.721	2.71068	0.829					30	1.92716	nd	2.976	2.512	nd	nd	2.563	1.774	nd	nd
4	60	0.517	1.579	1.05	1.326	1.722	1.118	1.601	0.652	0.512	1.013	1.096	1.653	0.997	0.673	1.712	nd	0.396	1.582	1.789	0.645	1.049	1.316	1.367	1.515	0.258	0.43	0.365	1.368	1.022	1.256	1.328	1.974	0.845					60	2.482	nd	2.762	2.379	nd	2.235	2.49898	1.816	2.596	nd
5	80	0.343	0.327	1.385	nd	nd	0.42	0.658	nd	0.523	0.479	0.424	0.614	0.503	0.424	nd	0.304	0.219	1.54	1.717	0.662	0.731	0.732	1.294	0.776	nd	0.155	0.31	1.104	0.503	0.432	0.808	0.704	0.451					90	2.514	nd	2.9045	nd	2.629	2.463	2.712	nd	nd	nd
6	100	0.343	nd	0.385	0.246	0.408	0.368	0.361	0.399	0.559	0.347	nd	0.304	0.258	0.31	0.645	0.673	0.426	0.288	0.751	0.735	1.347	0.288	0.559	1.039		1.078	0.365	0.465	1.121	1.11	1.336	0.68	nd					120	2.47889	nd	2.848	nd	2.524	2.354	2.352	nd	2.567	2.49236
7	120		0.327	0.312		0.408	0.9		0.368	0.695		0.396	0.246	0.86	0.457	0.275		0.288	1.096	1.096	0.419		0.886	1.11		0.297		0.847	0.29			1.717	0.822	0.304					180	2.4	nd	3.038	2.397	2.614	2.21359	2.326	1.578	2.739	2.49236
8	140		0.327									0.336	1.462			0.155		0.939			0.97					0.937			0.492					0.356					270	2.338	2.461	2.71	2.448	2.47985	2.34	2.384	1.601	2.755	2.29915
9	160											0.577																	1.029					0.775
																																							Stu2 7d % CHX unalign
	Nuf2 5d % unalign																																						0	100	100	100	100	100	100	100	100	100	100
slice	Time																																						15	90.1018	nd	99.5939	100.479	102.819	nd	100.985	100	97.6002	nd
1	-160	1	1	1	1	1	1	1	1	1	1	1	1	1	1	1	1	1	1	1	1	1	1	1	1	1	1	1	1	1	1	1	1	1					30	77.6769	nd	102.629	100.36	nd	nd	100.985	101.083	nd	nd
2	-140	1	0.620935	0.943503	0.948957	0.955023	0.747101	1	0.757931	0.266565	1.01056	0.748166	0.957955	0.534212	0.523783	0.963409	0.831081	0.944834	0.990073	0.923918	0.69	0.956143	0.786456	0.968938	0.954793	0.72356	0.934251	0.958949	0.875998	0.886302	0.988464	0.840675	0.964971	0.818238					60	100.04	nd	95.2487	95.0459	nd	99.2892	98.4626	103.476	102.787	nd
3	-120	0.649485	0.547664	0.561205	0.921882	1.0222	0.698913	0.891691	0.41041	0.258949	0.59331	0.583741	1.00361	0.625863	0.474004	0.973935	0.551351	0.458626	1.06221	0.769008	0.66	0.849946	0.646565	0.56421	0.644583	0.229579	0.180938	0.793103	0.728047	0.531132	0.987022	0.631791	0.999514	0.510783					90	101.33	nd	100.163	nd	96.851	109.418	106.856	nd	nd	nd
4	-100	0.280521	0.59028	0.49435	0.588549	1.00584	0.405072	0.917479	0.237013	0.194973	0.445863	0.669927	0.681369	0.625863	0.372235	0.858145	nd	0.185133	1.04699	0.815034	0.460714	0.562165	0.650519	0.633751	0.590413	0.11092	0.219164	0.299672	0.728047	0.55333	0.905552	0.487518	0.727876	0.520641					120	99.9149	nd	98.2144	nd	92.9828	104.576	92.6714	nd	101.639	102.356
5	-80	0.18611	0.122243	0.652072	nd	nd	0.152174	0.377077	nd	0.199162	0.210827	0.259169	0.253092	0.315756	0.234513	nd	0.205405	0.102384	1.01919	0.782232	0.472857	0.391747	0.361839	0.599907	0.302416	nd	0.079001	0.254516	0.587547	0.272334	0.311464	0.296623	0.259587	0.27788					180	96.7352	nd	104.767	95.7651	96.2984	98.3383	91.647	89.9145	108.449	102.356
6	-60	0.18611	nd	0.181262	0.109188	0.238318	0.133333	0.206877	0.145043	0.212871	0.152729	nd	0.125309	0.161959	0.17146	0.323308		0.199158	0.190602	0.342141	0.525		0.142363	0.259156				0.299672	0.247472				0.250737	nd					270	94.2362	110.112	93.4554	97.8026	91.3563	103.954	93.9322	91.2251	109.083	94.421
7	-40		0.122243	0.146893		0.238318			0.133774	0.264661		0.242054	0.101401			0.137845		0.134642			0.299286					0.127687			0.154337					0.187307
8	-20		0.122243									0.205379				0.0776942													0.261841					0.219347
9	0
	Nuf2 5d % align nMT
	Time (min)																																			mean	SD
	-100					1										1			1	1																1	0
	-80					0.955023		1								0.963409			0.990073	0.923918									1		1					0.97606	0.0295441
	-60				1	1.0222		1					1			0.973935			1.06221	0.769008		1						1	0.875998		0.988464		1			0.974318	0.0774563
	-40	1		1	0.948957	1.00584		0.891691	1		1		0.957955			0.858145	1	1	1.04699	0.815034		0.956143		1	1		1	0.958949	0.728047	1	0.987022	1	0.964971	1		0.963323	0.0720382
	-20	1	1	0.943503	0.921882	nd	1	0.917479	0.757931	1	1.01056	1	1.00361	1	1	nd	0.831081	0.944834	1.01919	0.782232	1	0.849946	1	0.968938	0.954793	1	0.934251	0.793103	0.728047	0.886302	0.905552	0.840675	0.999514	0.818238		0.929409	0.0869097
	0	0.649485	0.620935	0.561205	0.588549	0.238318	0.747101	0.377077	0.41041	0.266565	0.59331	0.748166	0.681369	0.534212	0.523783	0.323308	0.551351	0.458626	0.190602	0.342141	0.69	0.562165	0.786456	0.56421	0.644583	0.72356	0.180938	0.299672	0.587547	0.531132	0.311464	0.631791	0.727876	0.510783		0.51996	0.172868
	20	0.280521	0.547664	0.49435	nd	0.238318	0.698913	0.206877	0.237013	0.258949	0.445863	0.583741	0.253092	0.625863	0.474004	0.137845	nd	0.185133			0.66	0.391747	0.646565	0.633751	0.590413	0.229579	0.219164	0.254516	0.247472	0.55333		0.487518	0.259587	0.520641		0.405801	0.178791
	40	0.18611	0.59028	0.652072	0.109188		0.405072		nd	0.194973	0.210827	0.669927	0.125309	0.625863	0.372235	0.0776942	0.205405	0.102384			0.460714		0.650519	0.599907	0.302416	0.11092	0.079001	0.299672	0.154337	0.272334		0.296623	0.250737	0.27788		0.318554	0.2003
	60	0.18611	0.122243	0.181262			0.152174		0.145043	0.199162	0.152729	0.259169	0.101401	0.315756	0.234513			0.199158			0.472857		0.361839	0.259156		nd			0.261841					nd		0.225276	0.0965028
	80		nd	0.146893			0.133333		0.133774	0.212871		nd		0.161959	0.17146			0.134642			0.525		0.142363			nd								0.187307		0.19496	0.118885
	100		0.122243							0.264661		0.242054									0.299286					0.127687								0.219347		0.212546	0.0728181
	120		0.122243									0.205379																								0.163811	0.058786
	Nuf2 5d % align SPB separation
	Time																																			mean	SD
	-160											1																	1					1		1	0
	-140		1						1	1		0.748166	1			1		1			1					1			0.875998					0.818238		0.949309	0.0914162
	-120		0.620935	1	1	1	1	1	0.757931	0.266565	1	0.583741	0.957955	1	1	0.963409		0.944834		1	0.69		1	1		0.72356			0.728047				1	0.510783		0.858598	0.207318
	-100	1	0.547664	0.943503	0.948957	0.955023	0.747101	1	0.41041	0.258949	1.01056	0.669927	1.00361	0.534212	0.523783	0.973935	1	0.458626	1	0.923918	0.66		0.786456	0.968938	1	0.229579	1	1	0.728047	1	1	1	0.964971	0.520641		0.805275	0.245794
	-80	1	0.59028	0.561205	0.921882	1.0222	0.698913	0.891691	0.237013	0.194973	0.59331	0.259169	0.681369	0.625863	0.474004	0.858145	0.831081	0.185133	0.990073	0.769008	0.460714	1	0.646565	0.56421	0.954793	0.11092	0.934251	0.958949	0.587547	0.886302	0.988464	0.840675	0.999514	0.27788		0.68473	0.282416
	-60	0.649485	0.122243	0.49435	0.588549	1.00584	0.405072	0.917479	nd	0.199162	0.445863	nd	0.253092	0.625863	0.372235	nd	0.551351	0.102384	1.06221	0.815034	0.472857	0.956143	0.650519	0.633751	0.644583	nd	0.180938	0.793103	0.247472	0.531132	0.987022	0.631791	0.727876	nd		0.573836	0.275631
	-40	0.280521	nd	0.652072	nd	nd	0.152174	0.377077	0.145043	0.212871	0.210827	0.242054	0.125309	0.315756	0.234513	0.323308	nd	0.199158	1.04699	0.782232	0.525	0.849946	0.361839	0.599907	0.590413	nd	0.219164	0.299672	0.154337	0.55333	0.905552	0.487518	0.259587	0.187307		0.403339	0.256156
	-20	0.18611	0.122243	0.181262	0.109188	0.238318	0.133333	0.206877	0.133774	0.264661	0.152729	0.205379	0.101401	0.161959	0.17146	0.137845	0.205405	0.134642	1.01919	0.342141	0.299286	0.562165	0.142363	0.259156	0.302416	0.127687	0.079001	0.254516	0.261841	0.272334	0.311464	0.296623	0.250737	0.219347		0.237783	0.168716
	0	0.18611	0.122243	0.146893	0.109188	0.238318	0.133333	0.206877	0.133774	0.264661	0.152729	0.205379	0.101401	0.161959	0.17146	0.0776942	0.205405	0.134642	0.190602	0.342141	0.299286	0.391747		0.259156	0.302416	0.127687	0.079001	0.299672	0.261841	0.272334	0.311464	0.296623	0.250737	0.219347		0.208004	0.0818663
	Nuf2 5d % align bud emmergeance
	Time																																			mean	SD
	-140																												1							1	#DIV/0!
	-120		1	1						1		1						1			1								0.875998					1		0.9845	0.0438414
	-100	1	0.620935	0.943503	1	1	1	1	1	0.266565		0.748166	1	1		1		0.944834	1	1	0.69		1	1		1		1	0.728047				1	0.818238		0.906679	0.180019
	-80	1	0.547664	0.561205	0.948957	0.955023	0.747101	1	0.757931	0.258949	1	0.583741	0.957955	0.534212	1	0.963409	1	0.458626	0.990073	0.923918	0.66		0.786456	0.968938	1	0.72356	1	0.958949	0.728047	1	1	1	0.964971	0.510783		0.827827	0.210376
	-60	0.649485	0.59028	0.49435	0.921882	1.0222	0.698913	0.891691	0.41041	0.194973	1.01056	0.669927	1.00361	0.625863	0.523783	0.973935	0.831081	0.185133	1.06221	0.769008	0.460714	1	0.646565	0.56421	0.954793	0.229579	0.934251	0.793103	0.587547	0.886302	0.988464	0.840675	0.999514	0.520641		0.725323	0.254603
	-40	0.280521	0.122243	0.652072	0.588549	1.00584	0.405072	0.917479	0.237013	0.199162	0.59331	0.259169	0.681369	0.625863	0.474004	0.858145	0.551351	0.102384	1.04699	0.815034	0.472857	0.956143	0.650519	0.633751	0.644583	0.11092	0.180938	0.299672	0.247472	0.531132	0.987022	0.631791	0.727876	0.27788		0.538428	0.282823
	-20	0.18611	nd	0.181262	nd	nd	0.152174	0.377077	nd	0.212871	0.445863	nd	0.253092	0.315756	0.372235	nd	nd	0.199158	1.01919	0.782232	0.525	0.849946	0.361839	0.599907	0.590413	nd	0.219164	0.254516	0.154337	0.55333	0.905552	0.487518	0.259587	nd		0.427422	0.254553
	0	0.18611	0.122243	0.146893	0.109188	0.238318	0.133333	0.206877	0.145043	0.264661	0.210827	0.242054	0.125309	0.161959	0.234513	0.323308	0.205405	0.134642	0.190602	0.342141	0.299286	0.562165	0.142363	0.259156	0.302416	nd	0.079001	0.299672	0.261841	0.272334	0.311464	0.296623	0.250737	0.187307		0.226493	0.0940773
	20		0.122243		0.109188	0.238318			0.133774		0.152729	0.205379	0.101401		0.17146	0.137845						0.391747				0.127687								0.219347		0.175926	0.0810309
	40															0.0776942																				0.0776942	#DIV/0!
[truncated: 46 more columns]
