# Supplementary material for: A stable microtubule bundle formed through an orchestrated multistep process controls quiescence exit
Source: eLife. 2024 Mar 25;12:RP89958. doi: 10.7554/eLife.89958 (PMC10963028; doi:10.7554/eLife.89958)
Supplement: Figure 5—source data 2. [file elife-89958-fig5-data2.xlsx]

## Sheet: Feuil1
	WT +15min Noc treated																				kip3she1delta +15min Noc treated																				kip3delta +15min Noc treated
	4d	exit 15 min	exit 45 min	exit 75 min		4d	exit 15 min	exit 45 min	exit 75 min		4d	exit 15 min	exit 45 min	exit 75 min		4d	exit 15 min	exit 45 min	exit 75 min		4d	exit 15 min	exit 45 min	exit 75 min		4d	exit 15 min	exit 45 min	exit 75 min		4d	exit 15 min	exit 45 min	exit 75 min		4d	exit 15 min	exit 45 min	exit 75 min		4d	exit 15 min	exit 45 min	exit 75 min		4d	exit 15 min	exit 45 min	exit 75 min
n=	112	105	112	103		89	103	107	101		121	118	109	112		201	205	204	174		133	109	124	94		101	137	111	100		110	106	109	113		212	192	181	208		255	263	263	217		135	149	171	116
Mean	1.42409	0.967486	0.898518	0.589515		1.26079	0.665078	0.524121	0.497574		1.52071	0.947475	0.831202	0.551902		1.39802	0.84141	0.687275	0.555103		1.63826	1.5996	1.48312	1.11628		1.68857	1.44067	1.5132	1.08005		1.83149	1.7568	1.74866	1.22213		1.68509	1.73492	1.70741	1.54848		1.53721	1.31903	1.24449	0.609295		1.56024	1.35056	1.21854	0.640129
SD	0.54323	0.427205	0.351364	0.244221		0.488628	0.239831	0.228261	0.254737		0.506706	0.393064	0.298462	0.235607		0.501754	0.351794	0.283987	0.264504		0.64171	0.726999	0.687556	0.63425		0.683493	0.711107	0.726012	0.599345		0.69873	0.629795	0.731914	0.597428		0.693522	0.643719	0.723268	0.75596		0.604635	0.54807	0.672306	0.350298		0.647562	0.498983	0.703726	0.32224
T-test	5.93888e-11	0.197124	1.6813e-12	#DIV/0!		9.57144e-19	2.0549e-05	0.430501	#DIV/0!		4.46066e-19	0.0124077	5.38195e-13	#DIV/0!		1.33107e-31	1.57427e-06	4.0106e-06	#DIV/0!		0.664925	0.212048	6.46717e-05	#DIV/0!		0.00708243	0.430639	3.91663e-06	#DIV/0!		0.409844	0.930355	1.788e-08	#DIV/0!		0.45432	0.698876	0.0349198	#DIV/0!		2.05961e-05	0.164042	9.30564e-34	#DIV/0!		0.00266857	0.0516708	3.39123e-18	#DIV/0!
	data1	data1	data1	data1		data2	data2	data2	data2		data4	data4	data4	data4		data3	data3	data3	data3		data1	data1	data1	data1		data2	data2	data2	data2		data4	data4	data4	data4		data3	data3	data3	data3		data1	data1	data1	data1		data2	data2	data2	data2
	2.129	0.942	0.897	0.324		1.313	0.462	0.793	0.276		1.925	0.361	1.108	0.43		1.431	1.448	0.791	1.169		0.908	0.968	2.464	2.841		2.29	0.42	2.517	1.622		1.969	2.537	1.411	2.214		2.269	1.235	3.53	2.152		0.812	1.432	0.297	0.481		2.114	2.426	0.457	0.355
	2.713	1.506	0.979	0.324		1.612	0.51	0.43	0.276		2.076	0.505	1.186	0.86		2.223	0.868	0.966	0.274		2.366	0.377	1.622	1.172		2.075	2.821	0.775	2.102		1.646	1.387	2.421	0.599		2.415	1.784	1.336	1.819		2.317	1.034	2.354	0.481		1.822	2.175	0.424	0.355
	1.14	0.859	0.894	0.462		1.746	0.322	0.43	0.439		1.55	0.292	0.798	0.604		2.141	1.041	0.43	0.541		1.197	0.377	1.416	0.525		1.729	2.234	0.775	0.745		1.824	1.471	2.354	0.947		2.796	1.835	1.673	2.253		2.44	1.92	1.776	0.272		1.865	1.977	1.278	0.355
	1.717	0.859	0.894	0.626		1.767	0.322	0.43	1.074		1.704	1.665	0.924	0.389		1.819	0.852	1.078	0.785		1.781	0.377	2.269	0.525		2.091	2.566	1.232	0.745		1.768	2.257	2.407	0.997		1.371	1.169	2.354	1.601		0.814	1.675	1.614	0.272		1.343	1.126	2.147	0.355
	1.512	0.88	0.894	0.648		1.53	0.451	0.817	1.003		1.525	0.634	0.557	0.457		1.405	0.775	0.808	0.555		1.737	0.377	0.837	0.525		2.26	2.6	1.683	2.075		1.94	2.629	1.11	1.007		1.05	2.152	2.372	0.767		0.814	1.442	1.058	0.272		1.686	1.623	2.283	0.355
	1.112	0.94	1.781	0.653		1.494	0.635	1.196	0.574		1.635	0.881	0.837	0.313		1.484	0.775	0.37	0.433		2.312	0.377	0.837	0.525		1.29	1.788	2.397	0.752		2.114	2.87	3.039	2.372		1.056	2.721	0.616	1.816		1.652	1.53	1.942	0.816		2.159	2.713	1.485	0.355
	2.122	1.46	0.552	0.653		0.959	0.847	0.566	0.708		1.106	0.361	0.692	0.611		1.56	0.979	0.785	0.52		1.462	0.944	1.734	1.914		2.192	1.195	2.429	2.136		1.565	2.025	1.129	1.873		1.485	0.368	3.161	1.46		2.707	2.036	0.968	0.52		0.735	1.372	1.339	0.355
	2.091	0.737	0.606	0.404		1.235	0.439	0.518	0.453		1.022	1.261	0.563	0.532		1.072	0.541	0.443	0.42		1.553	0.944	0.761	1.474		1.402	0.652	0.707	2.872		1.867	3.308	0.826	1.293		0.646	2.032	2.625	1.666		2.328	0.868	0.662	0.645		1.8	0.871	1.189	0.355
	1.776	1.3	0.606	0.376		0.806	0.479	0.775	0.453		2.457	1.254	0.516	0.327		0.745	1.521	0.693	0.433		1.648	0.944	0.761	1.714		1.3	0.652	0.707	1.581		1.722	2.694	0.816	2.059		3.03	1.803	1.942	1.683		1.688	2.301	0.581	0.304		1.085	1.326	1.592	0.355
	1.776	2.161	0.892	0.376		1.516	0.534	0.518	0.453		1.183	1.586	0.636	0.705		1.884	1.072	0.551	0.635		0.908	2.438	1.091	1.938		1.098	2.303	0.707	1.575		3.058	2.021	0.597	0.712		1.662	1.839	0.839	0.626		1.571	1.8	2.113	0.304		1.085	1.326	0.449	0.355
	1.704	0.684	0.892	0.376		1.48	1.129	0.751	0.453		2.76	1.341	1.118	0.347		1.971	0.51	0.966	0.64		1.183	1.292	0.695	0.648		2.201	2.168	0.707	1.601		2.471	1.429	2.331	0.926		1.586	3.193	2.324	2.012		1.3	1.026	1.4	0.304		0.639	0.643	0.449	0.355
	2.024	0.684	1.168	0.376		1.289	0.555	0.31	0.356		1.429	0.851	0.448	0.716		1.788	1.141	0.939	0.433		1.183	2.663	2.096	0.798		1.442	1.92	1.369	1.613		2.922	1.238	2.102	1.101		1.122	2.613	2.623	0.742		1.3	1.864	0.343	0.585		1.121	0.643	0.449	0.355
	1.574	0.809	1.235	0.698		1.245	0.537	0.31	0.356		1.682	0.665	1.129	0.327		1.221	1.091	0.877	0.549		2.409	2.237	2.168	0.725		1.897	1.44	0.949	0.936		3.196	1.195	1.769	1.254		1.056	1.428	2.615	2.058		2.362	0.821	0.343	0.347		2.5	1.392	1.763	0.355
	1.254	1.156	1.235	0.936		1.324	1.068	0.31	0.356		0.597	0.678	0.996	0.457		0.683	0.839	1.015	1.232		0.844	2.259	0.742	1.824		1.775	1.839	3.171	0.936		2.603	0.49	1.697	1.183		2.349	0.851	0.684	0.196		1.942	0.821	1.98	0.347		2.851	0.525	2.407	0.355
	2.857	1.467	1.395	1.305		2.138	1.152	0.31	0.356		0.655	0.917	0.639	0.336		0.949	0.492	0.443	0.547		0.844	2.197	0.742	0.525		2.002	1.368	2.12	0.936		1.505	1.231	0.886	2.616		2.202	2.998	0.931	1.05		1.489	1.474	1.358	1.498		1.012	1.659	1.727	0.355
	2.135	1.11	1.029	0.944		1.078	1.012	0.31	0.356		1.062	0.419	1.012	0.219		2.04	1.091	0.43	0.623		0.844	3.682	1.501	0.525		1.775	2.378	1.496	0.936		2.332	0.789	0.981	2.76		1.026	2.05	0.78	1.621		1.489	0.677	1.358	0.243		1.265	1.4	2.004	0.355
	1.784	1.156	0.678	0.485		1.702	0.62	0.31	0.356		1.55	0.877	0.504	1.507		1.316	0.678	0.424	0.904		1.361	1.697	1.967	0.525		1.709	0.824	1.496	0.665		2.875	0.928	2.298	1.406		2.611	1.965	0.665	0.917		0.871	1.318	2.06	0.243		2.15	1.405	1.344	0.355
	1.346	1.224	1.163	1.174		2.048	0.465	0.693	0.529		1.771	0.413	0.42	0.73		1.098	0.491	0.272	0.361		2.358	1.111	0.981	0.525		1.707	1.518	0.832	1.402		3.024	1.607	2.724	2.72		0.816	1.932	0.821	1.02		0.871	0.721	0.918	0.243		1.954	1.37	1.612	0.355
	0.844	0.502	1.034	0.413		0.551	0.465	0.43	0.419		1.241	0.868	0.564	0.822		2.265	0.712	1.022	0.458		1.511	1.788	0.716	1.387		1.226	1.852	0.832	0.704		1.55	2.196	2.484	1.278		2.554	1.906	1.725	0.985		1.183	0.721	1.573	0.243		1.642	1.923	1.525	0.882
	0.844	1.245	0.848	0.413		2.452	0.465	0.43	0.684		1.424	1.413	0.593	0.424		1.096	0.623	0.689	0.434		2.328	1.241	1.939	0.306		2.224	2.034	1.193	0.704		1.824	2.028	1.825	0.735		0.368	2.204	1.674	1.371		1.356	0.721	3.405	0.243		3.225	1.148	1.9	0.86
	2.453	0.966	1.246	0.413		1.619	0.465	0.577	0.555		1.026	1.244	1.246	0.732		1.789	0.897	0.544	0.47		1.001	2.323	3.34	2.757		0.491	2.46	1.284	2.111		1.339	0.854	1.468	1.404		1.455	1.704	0.935	0.765		1.2	1.378	1.141	0.871		2.937	1.851	2.396	0.835
	2.149	0.918	0.574	0.852		1.229	0.847	0.525	0.424		0.775	0.408	1.064	0.693		0.859	1.14	0.611	0.458		2.931	1.039	1.169	1.976		0.491	0.258	1.593	1.669		0.475	0.871	1.925	0.861		0.731	1.591	1.355	1.347		1.521	2.296	0.517	1.232		2.543	2.202	2.731	0.43
	1.564	0.434	0.574	0.47		1.791	0.413	0.501	0.424		1.068	0.806	0.949	0.449		1.424	0.935	0.793	0.458		1.51	1.627	2.386	1.241		2.468	2.109	2.453	0.458		1.773	1.717	0.811	1.84		1.685	1.161	1.356	2.633		1.058	1.847	0.517	0.347		2.01	0.755	1.507	0.705
	0.52	0.434	0.908	0.47		1.326	0.861	0.501	0.424		1.204	0.456	0.716	0.516		0.365	1.053	0.43	0.532		1.163	0.653	3.04	1.809		1.255	1.235	1.749	0.388		2.071	1.319	2.921	0.347		2.383	1.501	3.163	0.781		0.51	0.592	1.4	0.347		0.611	1.344	2.399	0.705
	1.128	0.777	1.449	0.652		0.652	0.551	0.74	0.424		1.207	0.529	0.42	0.449		1.372	0.725	0.919	0.288		2.426	1.096	0.721	1.857		1.675	1.69	2.528	1.762		2.157	2.43	1.164	0.655		1.161	1.05	2.888	1.956		1.62	0.592	0.839	0.347		0.752	1.748	0.597	0.705
	1.333	0.777	0.288	0.652		0.652	1.422	0.258	0.424		1.527	0.534	1.236	0.473		1.396	0.798	0.693	0.552		2.456	2.888	1.183	1.318		0.742	1.419	1.438	0.775		1.901	1.943	1.42	1.065		1.134	1.825	1.064	1.824		0.537	1.749	0.839	0.347		1.692	1.082	0.597	1
	1.789	1.02	0.549	0.949		0.593	0.643	0.258	0.873		0.946	1.37	0.996	0.327		1.234	1.156	0.481	0.493		1.767	2.857	1.032	0.841		0.742	1.425	1.232	0.775		2.103	2.135	0.886	1.596		1.887	3.092	2.63	0.532		0.537	1.04	1.55	0.611		1.039	1.082	1.61	0.7
	1.753	0.868	0.549	0.448		1.236	1.267	0.808	0.574		1.3	1.234	0.404	0.304		1.784	0.877	0.574	0.324		2.519	1.033	0.968	0.841		1.02	2.448	1.936	2.519		1.52	1.23	1.078	1.712		2.228	1.448	2.444	0.448		0.563	1.14	1.156	0.721		1.25	0.71	1.25	0.551
	0.549	0.922	0.678	0.448		0.43	0.636	0.37	0.716		1.429	1.642	0.547	0.523		1.477	1.144	0.955	0.297		2.452	1.033	1.38	1.302		1.297	1.385	0.645	0.88		2.124	2.314	1.707	0.37		2.305	0.837	1.897	0.51		1.827	1.419	1.156	0.871		2.3	1.234	1.25	0.367
	1.532	0.742	0.716	0.448		0.43	0.537	0.31	0.304		2.337	1.252	0.646	0.732		2.301	0.361	0.847	0.392		0.479	1.532	1.802	0.574		0.944	1.013	2.228	1.717		1.586	1.596	2.676	0.705		1.234	1.211	1.232	0.822		1.952	0.765	1.156	0.914		2.371	1.234	0.871	0.99
	1.284	0.614	0.753	0.616		1.551	0.689	0.31	0.297		1.478	1.064	0.653	0.347		1.916	0.388	0.822	0.492		1.971	2.209	2.503	0.574		1.938	0.913	0.731	0.434		2.439	0.947	1.372	0.347		2.14	1.271	1.511	3.101		2.28	0.797	1.432	0.43		1.343	1.234	0.871	1.222
	1.518	1.44	1.097	0.563		1.245	0.779	0.313	0.297		2.52	0.548	0.645	0.37		0.645	1.379	0.355	0.645		1.826	1.118	1.643	0.753		2.58	0.564	2.77	1.559		2.39	1.61	2.21	0.635		1.848	1.471	0.894	3.062		1.214	1.212	1.432	0.43		1.648	1.98	0.86	0.751
	1.503	1.144	1.653	0.491		0.634	0.797	0.313	0.521		2.129	1.012	0.808	0.258		0.852	1.058	0.463	0.841		2.205	1.3	1.084	0.753		2.414	0.564	1.227	0.488		2.04	2.124	3.192	0.926		2.269	2.02	1.278	1.683		1.484	0.68	1.53	1.036		1.746	2.075	0.709	0.751
	1.3	2.1	1.295	0.377		1.588	0.917	0.443	0.806		2.233	0.775	0.653	0.611		1.553	0.318	0.518	0.847		1.078	2.045	2.478	0.451		1.313	1.733	1.566	0.602		3.315	1.837	1.634	1.04		1.047	2.348	2.832	1.797		1.574	1.31	1.53	0.518		1.422	0.552	0.709	1.039
	1.839	1.682	1.025	0.377		0.993	0.756	0.616	0.297		1.686	0.939	1.306	0.37		1.592	0.347	1.3	1.56		1.528	2.665	1.096	0.451		1.752	1.163	2.328	0.485		1.768	2.024	0.655	1.512		2.185	1.907	2.276	1.212		1.029	1.33	2.54	0.387		1.855	1.209	0.709	1.367
	1.259	2.138	0.419	0.683		0.993	0.69	0.62	0.297		1.189	0.897	1.582	0.835		1.415	1.809	0.443	0.51		1.714	2.144	1.343	0.451		2.46	2.203	0.64	1.82		1.256	2.351	1.527	2.758		1.424	1.279	2.496	2.758		0.649	0.981	1.074	0.301		2.279	1.706	1.771	0.49
	0.913	1.271	0.419	1.132		1.268	0.923	0.406	0.297		1.083	1.173	1.084	0.761		1.448	1.29	0.503	0.41		0.347	1.839	2.396	1.743		2.512	2.417	1.336	1.809		2.683	0.86	2.869	1.372		1.487	1.335	1.768	1.918		1.029	2.007	1.074	0.301		1.036	1.145	3.01	0.49
	0.827	0.989	0.665	0.547		1.084	0.664	0.406	0.297		1.815	1.521	0.787	0.752		1.558	1.393	0.424	0.329		2.918	0.458	0.365	0.91		1.914	0.756	3.326	0.767		0.826	1.224	3.185	1.238		1.284	2.408	0.877	3.023		1.056	2.242	0.996	0.155		1.17	1.145	1.878	0.577
	0.626	0.649	0.814	0.613		0.959	0.368	0.406	0.297		1.491	0.937	1.449	0.779		1.168	1.279	0.463	0.413		1.97	0.458	0.365	0.404		0.399	0.462	2.178	0.775		2.891	3.061	2.428	1.54		1.346	1.802	2.272	2.004		2.063	2.054	0.996	0.155		3.231	1.977	1.78	0.577
	0.777	1.221	0.658	0.613		1.633	0.581	0.406	0.297		1.078	1.216	0.453	0.385		0.434	1.158	0.616	0.78		2.084	2.246	1.084	1.307		0.399	0.462	1.44	1.757		2.543	2.557	0.716	1.3		0.832	1.564	1.261	0.94		0.923	0.721	0.714	0.155		2.524	1.11	2.285	0.465
	1.987	0.52	0.658	0.277		1.457	0.448	0.406	1.103		0.886	1.034	0.593	0.561		0.434	0.721	0.577	0.292		2.45	1.746	1.047	2.057		2.6	0.462	2.577	1.356		2.829	1.205	1.947	0.851		0.801	0.759	1.359	0.68		1.593	0.721	0.877	0.766		1.701	0.549	1.462	0.465
	0.777	1.14	0.493	0.571		1.431	0.235	0.518	0.304		1.553	1.064	1.346	0.822		1.04	1.04	0.475	0.492		0.297	1.214	1.46	0.704		1.919	0.462	0.913	1.05		2.204	1.764	2.294	1.537		0.839	1.612	2.009	2.51		1.212	1.396	1.455	1.294		1.867	1.336	1.553	0.655
	1.683	1.254	1.35	0.465		0.62	1	0.646	0.304		1.036	1.521	0.623	0.93		1.322	0.297	0.973	0.525		2.419	1.214	1.54	1.984		1.821	2.178	1.963	1.702		2.347	1.563	2.481	1.697		0.767	0.952	1.226	1.725		0.721	1.624	2.1	0.604		2.185	1.197	1.931	0.655
	1.235	0.798	1	0.581		1.261	0.793	1.022	0.304		1.765	0.695	1.118	0.525		1.779	0.69	0.716	0.577		2.094	1.267	0.838	0.75		0.439	1.612	1.14	0.922		2.109	1.727	2.505	0.871		1.193	1.452	2.417	1.239		1.511	1.884	2.102	0.789		1.69	2.064	1.431	0.914
	1.627	1.408	0.897	1.298		0.347	0.97	0.443	0.94		2.135	0.62	0.868	0.503		0.413	1.072	0.501	0.361		2.68	2.229	1.145	1.548		0.439	2.721	0.917	0.922		1.849	1.294	1.694	1.586		1.2	0.801	1.692	1.241		2.121	1.628	1.529	0.962		1.515	1.441	0.87	0.914
	0.968	1.976	1.136	0.6		0.347	0.765	0.443	0.877		1.468	1.387	1.228	0.898		1.615	1.084	0.408	0.355		1.942	1.53	2.124	1.072		0.439	1.95	1.04	0.857		1.894	2.555	1.6	0.83		0.868	2.122	1.174	2.192		0.88	1.781	1.665	0.616		0.516	1.241	1.66	0.914
	1.245	0.939	0.525	0.39		0.347	0.929	0.443	0.347		0.928	1.516	0.908	0.559		1.183	0.827	1.118	0.47		2.126	1.829	2.373	0.735		2.272	1.582	1.818	0.608		1.25	2.22	2.214	1.078		2.374	1.457	2.264	1.208		2.296	0.479	1.587	0.544		0.516	1.245	2.028	0.914
	1.072	1.058	0.725	0.52		0.347	0.896	0.443	0.347		0.43	1.228	1.467	0.481		1.369	0.877	0.336	0.424		1.935	2.271	2.195	3.458		0.909	2.077	0.877	0.491		1.442	1.769	1.69	0.639		2.347	0.777	3.062	0.555		2.005	0.479	1.744	0.355		2.253	0.737	1.52	1.429
	0.574	0.68	0.634	0.368		0.769	0.781	1.041	0.347		0.8	1.072	1.355	0.406		1.648	0.47	0.651	0.456		1.28	1.01	1.341	0.894		0.909	0.453	0.777	1.028		1.625	2.051	0.635	0.503		1.714	2.728	1.332	0.324		1.548	0.756	0.696	0.481		1.563	0.737	1.947	0.385
	0.574	0.71	1.156	0.368		1.623	0.69	0.752	0.347		1.565	1.064	2.026	0.49		0.905	0.43	0.559	0.534		0.645	1.798	2.197	0.894		1.5	0.453	2.34	0.873		0.914	1.401	0.731	2.115		2.996	2.632	1.457	0.52		1.677	0.502	2.306	0.288		0.732	1.154	2.972	0.385
	0.574	0.664	0.616	0.368		1.181	0.564	0.539	0.73		1.718	1.326	0.94	0.215		0.905	0.58	0.272	0.318		0.645	1.862	2.049	0.456		1.3	0.453	1.469	0.761		1.579	1.075	0.966	1.865		1.539	1.069	1.165	0.71		1.489	1.582	1.714	0.288		0.732	1.452	1.973	0.982
	0.525	0.433	1.387	0.368		1.745	0.581	0.539	0.896		1.211	0.881	0.683	0.608		0.42	0.549	1.565	0.479		1.966	2.312	1.93	0.456		2.58	0.453	1.037	0.485		2.243	2.785	2.028	0.523		1.948	1.948	0.465	0.708		1.76	1.825	0.577	0.327		1.789	1.452	1.099	1.075
	0.525	0.959	0.748	0.814		1.566	0.194	0.539	0.319		1.334	1.469	1.144	0.608		0.42	0.433	0.982	0.52		2.051	1.989	1.596	1.518		1.241	1.799	1.693	0.449		0.7	0.769	1.886	1.204		2.212	1.241	1.235	2.229		0.671	1.789	1.749	0.37		1.338	1.3	1.254	0.835
	1.44	0.981	1.194	0.814		1.2	0.774	0.539	0.319		1.612	0.324	1.053	0.288		0.775	1.001	0.262	0.439		0.826	1.749	0.673	1.356		1.869	1.688	2.348	1.506		0.944	1.158	1.377	1.78		0.904	3.422	1.296	0.557		0.686	1.529	1.14	1.577		1.338	1.278	3.061	1.096
	1.827	0.981	0.306	1.144		1.165	0.777	0.539	0.319		1.814	0.728	0.877	0.219		1.673	0.69	0.656	0.735		1.084	1.2	1.989	1.128		2.525	2.534	0.985	0.876		2.404	2.297	0.95	1.162		1.884	0.534	1.165	1.05		0.765	0.479	1.44	0.49		1.635	1.328	1.181	0.463
	1.564	0.649	1.714	0.847		1.393	1.155	0.539	0.319		0.966	0.646	1.3	0.396		1.532	1.073	1.25	0.551		1.785	2.426	1.163	1.165		1.181	1.425	2.561	2.301		0.886	3.045	1.465	0.611		2.614	2.601	1.737	0.551		1.378	2.259	1.393	0.49		1.999	1.602	1.181	0.463
	0.837	0.649	0.449	0.361		1.118	0.678	0.539	0.319		0.907	0.62	1.053	0.304		2.229	0.876	0.712	0.51		1.419	1.208	0.985	1.082		1.995	0.564	1.645	0.886		2.294	1.764	1.404	1.265		1.815	1.533	2.178	0.745		2.041	1.62	1.082	0.49		1.981	1.118	1.181	0.518
	0.704	1.442	0.779	0.361		1.256	0.581	0.327	0.319		2.282	0.937	0.742	0.408		1.627	1.328	0.432	0.97		1.89	1.748	1.368	0.665		1.3	1.11	2.571	1.368		2.683	3.046	1.947	0.385		1.197	2.809	1.128	0.826		2.21	1.466	0.665	0.516		0.993	1.118	0.944	0.518
	1.487	1.258	0.97	0.361		1.369	0.868	0.327	0.319		1.992	1.14	1.033	0.775		1.879	1.151	0.947	0.52		1.788	2.645	1	1.268		1.204	2.872	2.39	0.71		2.733	1.431	3.002	1.096		1.785	1.623	2.081	0.844		2.393	1.193	2.962	0.516		1.586	1.118	0.944	0.518
	0.981	0.868	1.008	0.671		2.284	0.868	0.327	0.319		2.028	0.886	1.126	0.49		2.05	0.847	0.439	0.42		1.739	2.312	0.462	1		1.133	0.451	1.165	0.548		2.128	1.679	1.525	2.094		1.168	2.151	1.548	2.805		1.347	1.14	1.35	1.515		1.789	1.501	0.944	0.518
	1.141	0.868	1.851	0.696		1.414	0.392	0.327	0.319		1.054	0.97	0.983	0.835		1.414	0.93	0.424	0.525		1.623	2.379	2.246	1.499		2.07	2.089	0.841	1.101		0.981	2.004	0.816	1.637		1.267	2.34	2.605	1.504		1.369	0.39	2.167	0.822		1.789	1.742	1	0.518
	0.616	1.091	0.832	0.377		2.064	0.806	0.406	1.487		1.736	0.767	0.865	0.463		1.31	1.173	0.523	0.404		1.489	2.184	0.923	0.829		1.843	1.289	1.52	0.419		1.135	2.064	1.451	0.822		1.316	1.422	2.744	0.6		1.791	0.39	0.725	0.518		1.327	1.259	1	0.518
	0.616	1.163	0.968	0.377		2.064	1.008	0.424	0.356		1.939	1.4	0.634	0.347		1.573	0.821	0.74	0.394		1.209	2.904	1.638	0.829		2.512	1.272	0.917	1.304		1.493	0.919	2.423	0.904		1.904	1.764	0.608	0.917		1.597	1.53	0.725	0.793		2.109	1.638	1	0.585
	1.968	0.671	0.686	0.377		1.082	0.892	0.424	0.356		1.418	0.684	1.165	0.426		0.797	0.735	0.721	0.29		1.209	2.147	0.844	2.366		0.593	0.434	1.442	1.216		1.29	2.669	1.125	1.075		2.775	1.125	2.428	1.592		1.761	2.034	0.505	0.439		2.365	2.197	1.506	0.646
	1.656	0.671	0.399	0.322		0.297	0.905	0.424	0.868		1.008	0.765	0.502	0.501		1.04	1.297	0.68	0.368		1.551	2.165	1.239	0.75		2.144	0.434	0.962	1.2		2.161	2.097	1.075	1.429		1.298	2.668	1.254	2.408		0.793	1.3	2.274	0.347		1.933	1.744	1.992	0.501
	1.846	0.479	0.399	0.322		0.968	0.571	0.424	0.51		1.385	0.462	0.665	0.518		1.241	0.897	0.43	0.332		1.977	0.775	1.974	1.688		2.148	2.001	2.079	2.519		2.832	0.481	2.19	0.518		1.632	2.582	1.807	1.67		0.387	1.879	1.464	0.347		1.736	2.002	1.504	0.501
	1.098	0.653	0.887	0.322		1.98	0.529	0.944	0.51		1.701	0.851	0.987	0.424		1.033	0.277	1.174	0.73		1.666	0.775	3.467	1.612		0.962	0.462	1.839	1.289		2.15	2.014	2.039	2.116		1.355	0.826	1.278	1.126		2.388	0.595	1.091	0.347		0.406	1.776	2.46	0.501
	2.165	1.62	0.608	0.322		1.252	0.529	0.705	0.377		0.347	0.485	0.322	0.599		1.329	1.088	0.585	0.581		1.732	1.169	1.717	1.204		2.467	1.19	2.562	0.51		1.455	2.196	2.351	0.272		1.259	2.008	3.147	0.894		1.226	0.595	1.781	0.97		1.036	0.832	0.99	0.501
	0.897	0.484	1.163	0.322		1.076	0.807	0.705	0.377		1.162	1.458	0.636	0.966		1.604	0.649	0.712	0.388		1.342	1.169	1.586	0.704		2.02	0.505	0.626	0.51		1.635	2.494	1.963	1.344		2.843	1.104	1.457	0.62		1.264	1.118	2.096	0.449		1.334	1.347	0.99	0.501
	0.897	0.491	0.714	0.322		1.076	0.532	0.695	0.377		0.672	1.469	0.867	0.457		1.516	0.319	1.506	0.456		2.271	1.746	1.586	0.704		2.418	1.933	0.626	0.51		1.325	1.211	1.92	1.616		1.645	0.913	1.583	0.505		2.057	1.408	1.71	0.449		2.025	1.256	0.99	0.501
	1.002	1.69	0.62	0.653		1.033	0.504	0.826	0.377		2.021	0.516	0.814	0.465		0.549	0.712	0.816	0.549		2.348	1.588	1.372	1.575		1.284	2.453	3.289	1.633		1.701	1.064	2.944	0.656		1.173	1.261	1.56	0.563		1.673	1.372	1.42	0.272		1.6	1.256	0.775	0.501
	1.458	0.844	0.62	0.881		1.768	0.78	0.449	0.377		1.224	0.742	0.742	0.288		1.819	1.284	0.426	0.476		2.27	0.89	1.836	1.05		1.163	2.639	1.379	0.408		0.989	2.054	1.66	0.463		1.136	1.145	1.651	0.484		1.487	1.904	0.62	0.272		0.966	1.184	2.283	0.501
	1.601	0.851	0.665	0.829		2.244	0.549	0.449	0.646		1.102	0.785	0.962	0.559		1.487	1.112	0.396	0.449		0.737	0.89	2.126	0.684		1.916	2.138	1.803	0.408		1.116	1.815	1.273	0.731		2.293	2.303	2.571	1.929		1.816	1.01	0.62	0.272		1.705	1.591	1.325	0.501
	1.503	0.555	1.033	0.608		1.417	0.465	1.17	0.434		1.498	1.05	0.665	0.518		0.552	0.42	1.247	0.504		0.737	0.89	1.601	0.52		2.309	1.217	1.847	0.408		2.025	1.616	1.863	0.766		1.821	2.628	1.908	1.8		2.63	0.939	0.62	0.272		1.145	0.534	2.285	0.501
	1.372	0.752	0.504	0.787		1.438	0.465	1.17	0.68		1.863	1.388	0.541	0.396		1.809	1.457	0.365	0.297		0.737	0.616	1.184	0.52		1.665	2.301	0.643	0.408		1.102	1.195	0.919	0.826		2.832	1.93	1.369	1.564		1.034	0.939	0.62	0.272		0.396	0.534	2.375	0.735
	1.999	0.89	0.504	0.861		1.714	0.377	0.871	0.71		1.411	0.769	0.816	0.31		1.72	1.037	0.327	0.42		0.737	0.616	2.07	0.844		2.933	0.88	0.643	0.552		0.559	2.173	1.199	1.395		3.425	1.05	1.422	1.872		2.407	0.939	0.62	0.272		0.544	0.534	1.637	1.211
	2.387	0.322	0.504	0.549		1.103	0.716	0.37	0.347		1.527	1	0.725	0.336		1.907	1.586	0.532	0.62		0.737	1.236	1.567	2.131		2.39	1.047	0.643	1.431		2.828	2.519	2.054	0.43		1.768	2.947	0.502	2.058		2.151	1.419	1.503	0.272		2.231	1.261	0.793	0.336
	1.693	1.632	1.623	0.917		1.103	0.537	0.37	0.534		0.716	1.013	0.549	1.17		1.836	1.183	0.822	0.337		2.349	2.227	1.457	1.933		0.993	0.775	0.867	0.376		2.723	2.124	2.485	1.722		0.549	1.432	1.126	1.693		0.966	1.181	1.503	0.272		1.422	1.145	0.793	0.336
	2.172	0.944	1.712	0.613		0.6	0.68	0.43	0.174		1.05	0.549	0.564	1.05		1.462	1.084	0.83	0.51		1.209	0.643	1.502	1.91		0.993	1.333	0.867	0.376		0.955	2.589	2.701	1		1.278	2.193	2.911	0.745		0.966	1.604	1.136	0.272		1.162	0.767	0.886	0.336
	0.944	1.627	0.557	0.574		1.284	0.392	0.43	1.232		1.909	1.516	1.229	0.518		2.422	0.551	1.294	1.177		2.012	1.645	0.735	1.658		1.878	1.004	2.342	0.376		1.549	2.272	0.532	0.693		1.707	1.551	1.333	2.057		2.038	1.819	0.491	1.825		1.727	1.632	0.886	0.616
	0.937	1.091	0.557	0.62		1.581	0.102	0.907	0.349		1.985	0.581	0.449	0.577		1.675	0.434	0.939	0.493		1.114	2.326	2.317	0.517		1.62	2.395	0.918	0.376		1.763	1.755	0.579	1.343		0.557	0.871	1.582	2.685		1.487	0.419	0.491	0.518		1.712	2.054	0.705	1.682
	1.601	1.163	1.228	1.042		1.588	0.89	0.539	1.58		2.043	0.844	0.434	0.577		0.485	1.648	0.886	0.525		1.82	1.933	2.483	0.517		2.04	1.645	0.456	1.04		1.138	1.054	2.468	2.108		2.766	2.51	2.642	0.361		1.601	0.419	0.491	1.896		1.904	1.039	1.296	1.078
	1.644	0.42	1.995	0.534		1.424	0.801	0.443	0.742		1.558	1.653	0.708	0.408		1.582	1.461	0.865	0.318		1.673	2	2.253	0.517		2.468	0.686	1.916	0.502		1.947	2.008	1.741	2.269		1.775	1.775	2.336	0.434		1.887	1.496	1.909	1.339		1.712	1.039	0.611	0.577
	2.1	0.42	0.959	0.534		0.574	0.753	0.658	0.388		1.505	0.847	0.521	0.751		1.561	1.096	0.775	0.871		2.623	2.308	2.048	0.517		2.4	0.686	0.886	0.62		1.395	1.367	1.857	0.385		1.793	2.165	1.857	4.376		2.323	1.284	1.909	0.406		1.04	0.571	0.611	1.4
	2.322	0.97	0.959	0.356		0.574	0.394	0.658	0.388		1.35	0.504	0.555	0.673		1.343	0.485	0.463	0.516		0.43	0.962	0.42	0.665		3.755	0.88	1.542	2.292		1.655	2.665	1.692	1.289		1.542	1.642	1.82	0.968		2.08	1.008	1.494	0.406		1.382	0.571	1.945	0.432
	1.935	0.42	0.673	1.168		1.4	0.58	0.602	0.388		1.714	0.51	0.612	0.385		1.977	0.39	0.993	0.408		0.43	0.962	2.207	0.665		1.942	0.88	1.072	0.695		1.931	1.164	2.924	0.611		1.588	1.557	1.879	2.532		1.632	2.194	1.236	0.406		0.955	0.996	1.764	1.79
	0.785	0.42	0.462	0.93		1.48	0.721	0.848	0.388		1.982	0.51	0.838	0.396		2.34	0.337	1.414	0.377		0.996	0.52	1.258	0.665		1.709	2.791	2.738	0.917		2.231	1.308	2.135	2.285		2.161	1.962	2.257	1.56		1.02	1.952	1.236	0.481		0.955	1.385	1.764	0.432
	0.785	0.42	1.03	0.532		0.806	0.905	0.304	0.388		1.731	1.581	0.69	0.695		1.163	0.549	0.426	0.606		0.996	2.102	0.564	1.678		2.224	2.443	1.621	1.119		1.301	0.95	2.18	1.046		3.245	2.076	2.259	3.24		1.593	0.626	0.584	0.385		1.463	0.51	0.775	1.008
	0.797	0.42	1.204	0.276		1.789	0.981	0.826	0.388		1.558	0.745	0.962	0.993		2.626	0.75	0.52	0.613		1.854	1.072	1.33	1.925		1.95	1.596	1.068	0.839		1.579	1.442	1.034	2.581		2.988	1.101	0.665	1.98		2.072	0.626	0.93	0.172		1.563	1.056	2.155	0.49
	0.9	1.271	1.467	0.276			0.645	0.539	0.388		1.867	0.433	0.613	0.811		1.289	0.797	0.424	0.658		1.501	3.717	2.212	0.721		2.66	1.805	1.068	1.804		1.366	1.581	2.066	0.439		1.601	2.39	2.597	0.868		0.484	0.626	0.93	1.223		2.585	1.056	0.751	0.49
	1.361	2.187	1.154	0.577			0.505	0.74	0.456		1.54	0.592	0.652	0.919		0.852	0.484	0.928	0.68		2.213	2.419	1.081	0.721		1.599	1.361	1.205	2.55		2.44	1.385	1.947	0.639		2.1	2.007	2.642	0.745		1.477	0.626	1.103	0.645		0.751	2.106	2.276	0.49
	0.742	1.278	0.761	0.577			0.458	0.817	0.456		2.14	1.126	0.52	0.313		1.893	1.235	0.762	0.581		1.097	2.753	1.081	0.42		2.683	1.746	2.467	0.871		2.065	1.586	1.643	0.645		1.002	1.323	1.695	0.735		0.577	2.855	1.103	0.503		0.751	1.723	1.265	0.49
	1.457	1.441	0.983	0.806			0.692	0.37	0.504		1.636	1.132	0.684	0.347		1.935	0.608	1.535	0.39		1.097	2.384	2.167	1.102		0.981	1.999	2.488	0.88		2.157	2.121	0.68	0.443		1.396	2.386	2.844	2.227		0.577	2		0.503		1.277	1.762	1.265	0.49
	1.378	0.377	0.985	0.736			0.343	0.37	0.52		1.283	2.384	0.549	0.481		1.607	0.608	0.597	0.324		1.276	1.638	1.864	1.846		0.981	0.47	0.767	0.88		2.439	1.825	2.365	1.577		2.167	0.51	2.34	1.387		1.344	1.875		0.503		1.277	1.762	0.68	0.49
	2.498	0.377	0.985	0.614			0.918	0.37	0.555		2.541	1.161	1.091	0.385		1.961	0.897	0.811	0.623		2.04	1.653	2.458			2.038	0.47	2.75	0.767		0.774	2.206	1.313	0.816		1.813	0.861	1.29	2.3		1.344	0.51		0.752		1.468	1.756	2.169	0.49
	1.676	1.165	1.169	0.377			0.581	0.37	0.408		1.586	1.322	0.595	0.473		0.923	0.898	0.68	1.271		1.989	1.702	0.753			2.673	1.432	1.341	0.952		0.955	1.982	0.355	1.694		0.979	1.521	3.104	2.069		2.356	0.51		0.87		1.769	1.653	1.11	0.895
	1.234	0.736	0.791	0.377			0.564	0.655	0.408		2.451	1.081	0.868	0.857		1.4	0.529	0.43	1.029		1.803	1.778	0.753			0.266	1.44	1.064	0.753		2.357	0.952	1.809	1.247		0.563	2.877	1.903	1.056		1.739	0.51		0.689		1.796	0.968	0.574	1.012
	2.126	0.736	0.581	0.68			0.684	0.793	0.616		1.797	0.484	1.113	0.585		1.066	0.589	0.523	0.306		2.009	1.323	0.485			1.148	1.596	3.152	0.908		1.036	1.565	2.465	0.473		1.307	2.337	1.305	1.871		1.347	0.51		1.247		3.187	1.519	0.574	1.121
	1.61	1.219	0.62	0.985			0.29	0.215	0.645		1.873	0.47	1.053	0.172		1.172	0.449	0.457	0.332		2.084	1.285	2.431			1.148	0.424	0.812	1.646		0.52	2.58	2.326	1.096		2.676	2.523	0.851	0.581		2.269	1.839		1.192		1.502	1.419	1.387	0.99
	1.521	0.968	0.62	0.479			0.29	0.215	0.329		1.704	1.097	0.686	0.668		0.9	0.913	0.37	0.368		2.412	2.064	1.158			1.978	0.877	0.861	0.753		3.659	1.42	0.914	1.5		2.089	1.774	1.165	1.688		2.126	1.919		1.216		1.873	1.605	1.596	0.848
	1.746	0.525	0.806	0.479			0.765	0.215	0.75		1.896	0.985	0.775	1.35		1.307	0.424	0.62	0.797		1.521	2.144	2.891			1.516	0.608	0.356			1.733	0.92	1.003	1.198		1.873	1.437	1.298	2.36		2.054	1.732		0.439		1.67	1.346	1.377	0.385
	1.342	0.525	0.62	0.548			0.71	0.215			1.538	1.058	0.808	0.861		1.399	0.767	0.86	0.613		1.936	2.012	1.904				0.608	1.058			2.139	1.95	3.609	1.49		1.618	1.992	2.678	2.253		1.962	0.51				0.947	0.832	1.525	0.385
	1.723	0.525	0.62	0.859			0.673	0.215			2.066	1.524	1.045	0.275		0.721	0.413	0.481	0.408		2.309	0.867	1.165				0.608	2.45			2.462	1.065	2.396	1.763		1.63	2.715	1.807	0.47		1.041	0.51				0.947	0.832	1.461	0.408
	1.4	1.163	0.62					0.215			1.387	1.33	0.852	0.275		1.091	0.816	0.49	0.78		3.203	1.336	0.51				1.502	0.968			2.839	1.731	1.211	1.754		1.643	1.582	1.462	0.982		1.041	0.51				1.232	1.52	0.43	0.408
	2.326	0.897	1.163					0.215			1.563	0.399	0.962	0.655		1.653	1.371	0.791	0.662		1.078	1.39	0.51				1.936	2.126			1.278	0.626	2.79	0.898		1.68	1.861	1.104	0.501		1.872	1.284				3.331	0.453	2.472	0.86
	1.904		1.163					0.215			2.684	1.04	0.678	0.525		0.868	0.549	1.04	0.332		1.078	0.877	2.199				1.155	0.626			0.481	1.511	0.732	0.95		1.155	2.102	1.411	1.296		2.031	1.999				1.99	0.453	1.062	1.673
	1.373		1.01					0.904			1.277	0.434	0.755	0.396		1.61	0.962	1.25	0.532		1.907	1.693	0.413				1.529	1.873			0.944		2.206	0.975		2.372	2.258	2.041	2.213		2.165	1.776				2.289	0.959	0.566	0.651
	1.918		1.01								1.538	1.3	0.404	0.539		2.172	0.765	0.903	0.43		2.379	0.78	1.618				1.982	1.673			0.639		0.827	1.596		1.163	0.731	2.685	1.492		0.801	0.806				2.219	1.635	1.377	0.651
	0.725		1.214								1.66	0.94	0.529	0.465		1.935	1.839	0.597	0.504		2.484	1.29	0.939				0.837	1.234			0.551		0.962	1.347		1.823	1.271	2.344	1.959		1.69	2.495				1.8	1.205	2.19	1.121
	0.725		0.817								1.691	0.399		0.579		1.551	0.917	0.532	0.332		1.122		1.551				0.677	1.336			1.654			1.231		1.241	0.493	2.237	1.907		1.51	1.984				0.721	0.732	1.847	0.486
	1.356		0.817								0.835	0.897		0.559		0.904	1.184	0.426	1.098		3.164		1.047				1.984	1.388						0.877		1.058	1.795	1.245	2.412		1.737	0.917				0.721	0.732	0.304	0.37
	1.244		0.996								0.774	1.025		0.457		0.593	1.012	0.52	0.942		2.335		1.635				1.369							1.569		1.499	0.695	1.323	1.852		1.066	0.817				0.721	2.092	0.304	0.37
											1.42	1.504				1.276	0.555	0.43	0.276		1.084		2.122				1.964							0.585		0.549	1.272	2.098	1.848		1.646	0.612				2.454	1.925	0.304	0.37
											2.55	1.416				1.072	0.387	0.923	0.501		2.103		1.607				1.714									1.638	0.793	1.338	2.428		1.736	3.066				1.385	2.08	1.256	0.37
											2.369	0.51				1.065	0.581	0.751	0.356		2.316		0.806				0.413									2.08	2.026	2.02	1.072		1.947					1.218	2.203	1.855	0.37
											0.367	1.19				1.872	1.3	0.762	0.759		2.707		1.33				2.899									0.571	1.952	0.721	2.872		1.709					1.686	0.7	2.932	0.37
											1.904	0.52				1.28	0.648	0.518	0.549		1.228		0.584				1.209									1.204	1.05	0.485	1.601		1.845					2.652	0.816	0.481
											1.614	0.678				0.635	0.844	0.851	0.479		1.228		0.584				1.209									1.387	2.677	1.63	0.939		1.258					2.201	0.816	0.481
											1.909					0.785	0.923	0.785	0.742		0.484		0.584				2.142									3.019	1.807	2.422	1.501		1.675					2.559	0.816	1.283
											0.579					2.085	1.586	0.347	0.549		0.484		0.584				2.877									2.295	1.823	0.985	1.487		1.197					0.585	2.197	1.946
											1.493					1.313	0.837	0.424	0.413		1.588		0.809				2.264									1.939	2.227	1.271	1.72							0.585	1.969	1.387
																1.095	0.537	0.406	0.712		1.229		1.848				0.777									1.992	1.252	1.012	0.797							1.429	2.219	1.387
																1.361	0.937	0.463	0.368		1.582		1.718				0.97									1.05	0.62	2.971	0.871		2.114	2.426	0.457	0.355		1.721	1.707	1.075
																2.058	0.847	0.585	0.297		1.428		2.764				0.97									2.445	1.221	1.748	0.563		1.822	2.175	0.424	0.355		1.435	1.465	1.075
																1.893	0.841	1.388	0.479		1.587						1.932									0.931	2.567	0.332	0.808		1.865	1.977	1.278	0.355		1.106	1.828	1.075
																1.422	0.664	0.668	0.368		1.276						1.024									2.114	1.635	1.024	2.519		1.343	1.126	2.147	0.355		1.468	1.078	0.387
																1.942	0.595	0.396	0.233		1.254						1.501									1.39	2.71	1.05	2.159		1.686	1.623	2.283	0.355		1.9	1.885	0.387
																2.163	0.922	0.793	0.807		2.309						0.78									1.632	1.232	0.75	2.009		2.159	2.713	1.485	0.355		1.763	1.455	0.387
																1.088	0.821	0.808	0.41		1.897						1.619									1.582	2.338	2.471	2.862		0.735	1.372	1.339	0.355		0.62	2.068	0.387
																1.484	1.431	0.275	0.752		1.496						1.508									1.378	1.499	1.683	1.893		1.8	0.871	1.189	0.355		0.62	1.004	0.387
																0.97	0.419	0.525	0.449		1.989						1.693									1.194	2.005	1.723	1.428		1.085	1.326	1.592	0.355		0.62	1.004	0.387
																1.406	1.002	0.903	2		1.574						1.876									2.529	2.025	0.807	2.317		1.085	1.326	0.449	0.355		0.62	1.67	0.387
																2.168	0.491	1	1.613		0.987						2.004									1.904	1.521	1.28	1.516		0.639	0.643	0.449	0.355		1.158	1.807	0.387
																1.123	0.581	0.86	1.084								0.962									0.897	1.725	1.683	1.44		1.121	0.643	0.449	0.355		1.643	1.97	0.387
																0.923	0.563	0.389	0.564								2.376									0.993	1.948	0.937	0.449		2.5	1.392	1.763	0.355		1.207	1.69	0.387
																1.169	1.645	0.848	0.897								1.181									2.827	1.405	1.791	0.593		2.851	0.525	2.407	0.355			0.658	0.387
																1.949	1.228	0.769	0.42								1.145									2.645	1.3	0.665	2.263		1.012	1.659	1.727	0.355			0.658	0.387
																1.582	0.646	0.62	0.424																	2.193	0.589	2.373	1.065		1.265	1.4	2.004	0.355			0.658	0.387
																1.673	1.012	0.49	0.822																	2.217	1.665	2.959	1.144		2.15	1.405	1.344	0.355			1.248	1.004
																2	0.908	1.04	0.873																	2.217	2.362	0.898	0.683		1.954	1.37	1.612	0.355			1.621	1.004
																1.033	1.593	0.826	0.501																	0.623	2.324	0.708	1.276		1.642	1.923	1.525	0.882			0.827	1.125
																1.604	0.492	0.532	0.529																	2.075	2.102	1.002	0.801		3.225	1.148	1.9	0.86			0.827	2.931
																1.387	0.226	1.026	0.623																	2.408	1.129	1.806	1.069		2.937	1.851	2.396	0.835			2.086	1.733
																1.154	1.417	0.585	1.02																	1.862	1.428	0.898	1.767		2.543	2.202	2.731	0.43			2.142	0.043
																0.808	0.913	0.818	0.453																	0.981	1.653	2.418	2.654		2.01	0.755	1.507	0.705			2.068	0.043
																1.573	0.714	0.689	0.534																	0.806	1.821	2.438	1.612		0.611	1.344	2.399	0.705			1.085	0.043
																1.258	1.103	0.981	0.368																	1.46	1.727	1.156	1.848		0.752	1.748	0.597	0.705			1.211	0.043
																1.226	0.529	0.408	0.388																	2.165	1.89	0.824	3.104		1.692	1.082	0.597	1			1.336	1.25
																0.959	1.111	0.31	0.516																	2.403	0.841	1.452	0.742		1.039	1.082	1.61	0.7			1.478	0.775
																1.612	0.707	0.952	0.484																	1.276	1.732	2.168	2.528		1.25	0.71	1.25	0.551				0.327
																1.487	1.221	0.275	0.329																	1.977	1.369	2.741	1.369		2.3	1.234	1.25	0.367				0.639
																2.334	0.207	0.608	0.356																	1.757	2.19	1.4	1.63		2.371	1.234	0.871	0.99				1.068
																0.777	0.207	0.463	0.462																	3.307	2.714	0.673	1.846		1.343	1.234	0.871	1.222				0.347
																1.732	0.458	1.121	0.433																	3.034	2.688	2.634	1.918		1.648	1.98	0.86	0.751				0.347
																1.601	0.349	0.7	0.488																	1.916	2.34	0.689	1.37		1.746	2.075	0.709	0.751				0.347
																1.92	0.608	0.882	1.039																	1.33	3.025	0.93	0.616		1.422	0.552	0.709	1.039				0.347
																0.753	0.448	0.7	0.525																	1.013	1.122	2.625	0.71		1.855	1.209	0.709	1.367				0.347
																1.056	0.458	0.49	0.322																	0.424	1.677	1.284	1.002		2.279	1.706	1.771	0.49				0.347
																0.981	0.476	0.539	0.274																	0.968	0.716	2.266	1.161		1.036	1.145	3.01	0.49				0.347
																0.6	1.236	0.385	0.246																	1.642	1.53	2.06	1.236		1.17	1.145	1.878	0.577				0.731
																2.226	0.652	0.639	0.937																	0.581	1.894	2.612	1.413		3.231	1.977	1.78	0.577				0.731
																1.029	0.791	0.912	0.451																	0.557	1.76	2.198	1.431		2.524	1.11	2.285	0.465				0.731
																1.543	0.892	0.246	1.05																	2.044	1.86	1.875	1.161		1.701	0.549	1.462	0.465				0.731
																1.354	0.937	1.072	0.502																	3.111	0.623	0.502	2.564		1.867	1.336	1.553	0.655				1.98
																2.007	1.108	0.608	0.47																	2.556	2.02	2.041	2.523		2.185	1.197	1.931	0.655				1.154
																0.777	0.6	0.904	0.616																	2.442	1.141	1.161	0.742		1.69	2.064	1.431	0.914				1.712
																1.824	0.616	0.886	0.388																	1.288	1.041	2.622	1.851		1.515	1.441	0.87	0.914				1.371
																0.458	0.976	1.264	0.42																	2.295	1.665	1.503	1.968		0.516	1.241	1.66	0.914				1.697
																1.666	0.996	0.276	0.462																	1.854	1.422	1.3	1.857		0.516	1.245	2.028	0.914				1.833
																0.78	0.424	0.593	0.449																	2.263	2.3	1.163	1.792		2.253	0.737	1.52	1.429				1.138
																1.194	0.449	0.742	0.304																	0.551	2.418	1.933	1.788		1.563	0.737	1.947	0.385				2.129
																1.734	0.909	0.742	0.306																	0.462	2.481	2.387	1.688		0.732	1.154	2.972	0.385
																0.865	1.118	0.704	0.26																	0.837	1.893	2.106	2.372		0.732	1.452	1.973	0.982
																2.193	0.735	0.636	0.376																	3.325	2.881	1.001	1.756		1.789	1.452	1.099	1.075
																1.575	0.839	0.476																		1.426	1.204	2.713	0.94		1.338	1.3	1.254	0.835
																2.02	0.721	0.484																		1.525	2.845	3.05	0.404		1.338	1.278	3.061	1.096
																1.776	0.822	0.806																		2.636	2.599	0.94	3.04		1.635	1.328	1.181	0.463
																1.148	0.917	0.439																		2.604	1.683	1.296	1.768		1.999	1.602	1.181	0.463
																1.887	1.024	0.419																		2.224	1.652	0.62	1.177		1.981	1.118	1.181	0.518
																1.516	0.78	1.091																		2.137	1.5	1.419	3.052		0.993	1.118	0.944	0.518
																1.729	1.163	0.595																		1.578	0.501	1.66	1.985		1.586	1.118	0.944	0.518
																0.563	0.634	0.731																		1.904	2.413		1.904		1.789	1.501	0.944	0.518
																1.02	1.072	0.6																		2.553	2.558		3.651		1.789	1.742	1	0.518
																1.387	0.748	0.266																		1.66	1.644		1.163		1.327	1.259	1	0.518
																2.636	0.993	1.348																		0.653	0.665		1.519		2.109	1.638	1	0.585
																1.945	1.029	1.073																		1.041	0.871		2.34		2.365	2.197	1.506	0.646
																1.284	0.493	1.078																		1.084	1.416		1.72		1.933	1.744	1.992	0.501
																1.581	0.541	0.678																		1.739	1.033		0.634		1.736	2.002	1.504	0.501
																2.372	1	0.936																		2.281	1.369		1.278		0.406	1.776	2.46	0.501
																1.084	1.904	0.912																		1.94	2.148		2.55		1.036	0.832	0.99	0.501
																1.168	1.326	0.355																		1.323	1.841		2.41		1.334	1.347	0.99	0.501
																1.432	0.424	0.686																		2.026	1.082		2.227		2.025	1.256	0.99	0.501
																1.2	0.349	0.529																		1.521			1.361		1.6	1.256	0.775	0.501
																1.642	1.064	0.394																		0.505			3.058		0.966	1.184	2.283	0.501
																0.479	0.532	1.256																		1.049			1.417		1.705	1.591	1.325	0.501
																0.525	0.589	0.649																		2.215			1.013		1.145	0.534	2.285	0.501
																0.71	0.665	0.266																		1.163			0.886		0.396	0.534	2.375	0.735
																1.072	1.66	0.827																		2.55			2.467		0.544	0.534	1.637	1.211
																0.993	0.537	0.43																		1.399			2.712		2.231	1.261	0.793	0.336
																2.217	0.484	0.408																		1.533			1.848		1.422	1.145	0.793	0.336
																1.72	0.742	0.394																		1.112			0.844		1.162	0.767	0.886	0.336
																	0.462	0.343																		1.851			1.805		1.727	1.632	0.886	0.616
																	0.756	0.377																		1.982			0.88		1.712	2.054	0.705	1.682
																	0.504	0.392																		2.516			1.781		1.904	1.039	1.296	1.078
																	0.419																			0.387			0.931		1.712	1.039	0.611	0.577
																																				1.413			1.665		1.04	0.571	0.611	1.4
																																				2.853			1.653		1.382	0.571	1.945	0.432
																																				0.521			1.877		0.955	0.996	1.764	1.79
																																				1.156					0.955	1.385	1.764	0.432
																																				1.548					1.463	0.51	0.775	1.008
																																				2.55					1.563	1.056	2.155	0.49
																																				0.837					2.585	1.056	0.751	0.49
																																									0.751	2.106	2.276	0.49
																																									0.751	1.723	1.265	0.49
																																									1.277	1.762	1.265	0.49
																																									1.277	1.762	0.68	0.49
																																									1.468	1.756	2.169	0.49
																																									1.769	1.653	1.11	0.895
																																									1.796	0.968	0.574	1.012
																																									3.187	1.519	0.574	1.121
																																									1.502	1.419	1.387	0.99
																																									1.873	1.605	1.596	0.848
																																									1.67	1.346	1.377	0.385
																																									0.947	0.832	1.525	0.385
																																									0.947	0.832	1.461	0.408
																																									1.232	1.52	0.43	0.408
																																									3.331	0.453	2.472	0.86
																																									1.99	0.453	1.062	1.673
																																									2.289	0.959	0.566	0.651
																																									2.219	1.635	1.377	0.651
																																									1.8	1.205	2.19	1.121
																																									0.721	0.732	1.847	0.486
																																									0.721	0.732	0.304	0.37
																																									0.721	2.092	0.304	0.37
																																									2.454	1.925	0.304	0.37
																																									1.385	2.08	1.256	0.37
																																									1.218	2.203	1.855	0.37
																																									1.686	0.7	2.932	0.37
																																									2.652	0.816	0.481
																																									2.201	0.816	0.481
																																									2.559	0.816	1.283
																																									0.585	2.197	1.946
																																									0.585	1.969	1.387
																																									1.429	2.219	1.387
																																									1.721	1.707	1.075
																																									1.435	1.465	1.075
																																									1.106	1.828	1.075
																																									1.468	1.078	0.387
																																									1.9	1.885	0.387
																																									1.763	1.455	0.387
																																									0.62	2.068	0.387
																																									0.62	1.004	0.387
																																									0.62	1.004	0.387
																																									0.62	1.67	0.387
																																									1.158	1.807	0.387
																																									1.643	1.97	0.387
																																									1.207	1.69	0.387
																																										0.658	0.387
																																										0.658	0.387
																																										0.658	0.387
																																										1.248	1.004
																																										1.621	1.004
																																										0.827	1.125
																																										0.827	2.931
																																										2.086	1.733
																																										2.142	0.043
																																										2.068	0.043
																																										1.085	0.043
																																										1.211	0.043
																																										1.336	1.25
																																										1.478	0.775
																																											0.327
																																											0.639
																																											1.068
																																											0.347
																																											0.347
																																											0.347
																																											0.347
																																											0.347
																																											0.347
																																											0.347
																																											0.731
																																											0.731
																																											0.731
																																											0.731
																																											1.98
																																											1.154
																																											1.712
																																											1.371
																																											1.697
																																											1.833
																																											1.138
																																											2.129
